# Supplementary material for: Characterization of Human Induced Pluripotent Stem Cell-Derived Hepatocytes with Mature Features and Potential for Modeling Metabolic Diseases
Source: Int J Mol Sci. 2020 Jan 11;21(2):469. doi: 10.3390/ijms21020469 (PMC7014160; doi:10.3390/ijms21020469)
Supplement: Supplementary file 1 [file ijms-21-00469-s001.zip]

Archive with 2 entries (1 files):
- ijms-654414-SI/ijms-654414-supplementary.xlsx
- ijms-654414-SI/
