# Supplementary material for: Characterization of Human Induced Pluripotent Stem Cell-Derived Hepatocytes with Mature Features and Potential for Modeling Metabolic Diseases
Source: Int J Mol Sci. 2020 Jan 11;21(2):469. doi: 10.3390/ijms21020469 (PMC7014160; doi:10.3390/ijms21020469)
Supplement: Supplementary file 1 [file ijms-21-00469-s001.zip › ijms-654414-SI/ijms-654414-supplementary.xlsx]

## Sheet: a1 d0 vs d1
Pathway identifier	Pathway name	#Entities found	#Entities total	Entities ratio	Entities pValue	Entities FDR	#Reactions found	#Reactions total	Reactions ratio	Species identifier	Species name	Submitted entities found	Mapped entities	Found reaction identifiers
R-HSA-194068	Bile acid and bile salt metabolism	9	43	0.00385512	1.46595e-07	6.12769e-05	29	74	0.00622738	9606	Homo sapiens	16955535;16988376;17096623;16812406;16755671;16800962;16794268;16664802;17052083	Q14973;P22307-1;Q99424;Q9NSY2;Q14032;Q96RI1;P51659;P51857;O14975	R-HSA-192067;R-HSA-192065;R-HSA-159431;R-HSA-192331;R-HSA-194187;R-HSA-5340251;R-HSA-194121;R-HSA-193743;R-HSA-192335;R-HSA-193746;R-HSA-193491;R-HSA-193424;R-HSA-192341;R-HSA-193755;R-HSA-193369;R-HSA-193821;R-HSA-193824;R-HSA-192033;R-HSA-193508;R-HSA-191972;R-HSA-193455;R-HSA-192051;R-HSA-5340195;R-HSA-192312;R-HSA-193401;R-HSA-193535;R-HSA-8873850;R-HSA-193727;R-HSA-193533
R-HSA-193368	Synthesis of bile acids and bile salts via 7alpha-hydroxycholesterol	7	24	0.00215169	4.13985e-07	8.65228e-05	15	31	0.00260877	9606	Homo sapiens	16955535;16988376;17096623;16755671;16800962;16664802;17052083	P22307-1;Q99424;Q14032;Q96RI1;P51659;P51857;O14975	R-HSA-192067;R-HSA-192033;R-HSA-193508;R-HSA-192331;R-HSA-193455;R-HSA-192335;R-HSA-193491;R-HSA-192051;R-HSA-193424;R-HSA-192341;R-HSA-192312;R-HSA-193401;R-HSA-193369;R-HSA-193535;R-HSA-193533
R-HSA-192105	Synthesis of bile acids and bile salts	7	34	0.00304823	4.05895e-06	0.000564194	23	63	0.00530169	9606	Homo sapiens	16955535;16988376;17096623;16755671;16800962;16664802;17052083	P22307-1;Q99424;Q14032;Q96RI1;P51659;P51857;O14975	R-HSA-192067;R-HSA-193824;R-HSA-192065;R-HSA-192033;R-HSA-193508;R-HSA-191972;R-HSA-192331;R-HSA-193455;R-HSA-193743;R-HSA-192335;R-HSA-193746;R-HSA-193491;R-HSA-192051;R-HSA-193424;R-HSA-192341;R-HSA-193755;R-HSA-192312;R-HSA-193401;R-HSA-193369;R-HSA-193535;R-HSA-193727;R-HSA-193533;R-HSA-193821
R-HSA-8978868	Fatty acid metabolism	14	179	0.0160481	7.6603e-06	0.000796671	34	189	0.0159051	9606	Homo sapiens	17019831;16988376;16877860;16666239;16855184;17067284;16664802;16955535;16786255;16953753;16739132;16800962;16741287	P34913;P22307-1;O43772;P51659;P50416;O60427;P11310;P42765;P22307;Q99424;P55084;P49753;P22033;O14975	R-HSA-2066781;R-HSA-2066780;R-HSA-5690066;R-HSA-389889;R-HSA-2066778;R-HSA-389632;R-HSA-77321;R-HSA-2161961;R-HSA-77329;R-HSA-2046092;R-HSA-390224;R-HSA-200406;R-HSA-77271;R-HSA-2046089;R-HSA-109339;R-HSA-77338;R-HSA-109341;R-HSA-77277;R-HSA-77340;R-HSA-109342;R-HSA-77345;R-HSA-77283;R-HSA-71010;R-HSA-389986;R-HSA-390252;R-HSA-200424;R-HSA-390251;R-HSA-389995;R-HSA-389622;R-HSA-77301;R-HSA-77303;…
R-HSA-9033241	Peroxisomal protein import	7	64	0.00573785	0.0002137	0.0169007	5	26	0.002188	9606	Homo sapiens	16955535;16786255;16988376;17096623;16800962;17067284;16664802	P34913;P22307;Q99424;Q14032;P51659;P49753;O14975	R-HSA-9033530;R-HSA-9033233;R-HSA-9033235;R-HSA-9033236;R-HSA-9033524
R-HSA-159418	Recycling of bile acids and salts	4	16	0.00143446	0.000244937	0.0169007	6	12	0.00100985	9606	Homo sapiens	17096623;16812406;16755671;16794268	Q14973;Q9NSY2;Q14032;Q96RI1	R-HSA-5340195;R-HSA-159431;R-HSA-194187;R-HSA-5340251;R-HSA-194121;R-HSA-8873850
R-HSA-8957322	Metabolism of steroids	10	152	0.0136274	0.0005995	0.0307004	30	203	0.0170832	9606	Homo sapiens	16955535;16988376;16821367;17096623;16812406;16755671;16800962;16794268;16664802;17052083	Q14973;P22307-1;Q99424;Q9NSY2;Q14032;Q96RI1;P51659;P51857;O14975;P37059	R-HSA-192067;R-HSA-192065;R-HSA-159431;R-HSA-192331;R-HSA-194187;R-HSA-5340251;R-HSA-194121;R-HSA-193743;R-HSA-192335;R-HSA-193746;R-HSA-193491;R-HSA-193424;R-HSA-192341;R-HSA-193755;R-HSA-193369;R-HSA-193821;R-HSA-193824;R-HSA-192033;R-HSA-193508;R-HSA-191972;R-HSA-193455;R-HSA-192051;R-HSA-5340195;R-HSA-192312;R-HSA-193401;R-HSA-193535;R-HSA-8873850;R-HSA-193727;R-HSA-8862137;R-HSA-193533
R-HSA-380612	Metabolism of serotonin	2	2	0.000179308	0.000662544	0.0307004	2	2	0.000168308	9606	Homo sapiens	17102829;16757160	P05091;P21397	R-HSA-141186;R-HSA-380608
R-HSA-389887	Beta-oxidation of pristanoyl-CoA	3	9	0.000806885	0.000667401	0.0307004	4	10	0.000841538	9606	Homo sapiens	16955535;16988376;16664802	P22307-1;Q99424;P51659	R-HSA-389889;R-HSA-390224;R-HSA-389986;R-HSA-389995
R-HSA-77289	Mitochondrial Fatty Acid Beta-Oxidation	5	38	0.00340685	0.000766656	0.0314329	18	47	0.00395523	9606	Homo sapiens	16786255;17019831;16877860;16666239;16855184	P42765;P55084;P49753;P22033;P11310	R-HSA-77345;R-HSA-77283;R-HSA-71010;R-HSA-5690066;R-HSA-77321;R-HSA-77329;R-HSA-77301;R-HSA-77271;R-HSA-77303;R-HSA-77304;R-HSA-109339;R-HSA-77338;R-HSA-109341;R-HSA-77277;R-HSA-77309;R-HSA-77340;R-HSA-8874745;R-HSA-109342
R-HSA-556833	Metabolism of lipids	26	747	0.0669715	0.00145886	0.0500726	85	813	0.0684171	9606	Homo sapiens	17096728;16988376;17096623;16855184;16794268;17067284;16664802;16754729;16786255;16821367;16739132;16873826;16800962;16741287;17060337;17052083;17019831;16666239;16812406;16877860;16900030;16955535;16953753;16756163;16755671	O95477;P22307-1;Q9NSY2;O43772;P50416;P37059;O60427;P42765;Q99424;Q14032;P08684;Q96RI1;P22033;P49753;P34913;Q9UP65;Q14973;Q9H6R3;P51659;P51857;P11310;P22307;P55084;O14975;P07148;Q16881	R-HSA-1482775;R-HSA-5690066;R-HSA-389889;R-HSA-389632;R-HSA-77321;R-HSA-2161961;R-HSA-400143;R-HSA-194187;R-HSA-5340251;R-HSA-77329;R-HSA-193424;R-HSA-1482629;R-HSA-2046092;R-HSA-2046089;R-HSA-1482892;R-HSA-109339;R-HSA-1989765;R-HSA-77338;R-HSA-109341;R-HSA-77340;R-HSA-109342;R-HSA-193821;R-HSA-77345;R-HSA-193824;R-HSA-192033;R-HSA-1482545;R-HSA-193455;R-HSA-192051;R-HSA-8875071;R-HSA-192312;R-H…
R-HSA-380615	Serotonin clearance from the synaptic cleft	2	3	0.000268962	0.00147272	0.0500726	2	3	0.000252461	9606	Homo sapiens	17102829;16757160	P05091;P21397	R-HSA-141186;R-HSA-380608
R-HSA-2046106	alpha-linolenic acid (ALA) metabolism	3	13	0.0011655	0.00190546	0.0552584	4	14	0.00117815	9606	Homo sapiens	16988376;16739132;16664802	P22307;P51659;O60427	R-HSA-2066781;R-HSA-2066780;R-HSA-2066778;R-HSA-2046089
R-HSA-2046104	alpha-linolenic (omega3) and linoleic (omega6) acid metabolism	3	13	0.0011655	0.00190546	0.0552584	5	22	0.00185138	9606	Homo sapiens	16988376;16739132;16664802	P22307;P51659;O60427	R-HSA-2066781;R-HSA-2066780;R-HSA-2046092;R-HSA-2066778;R-HSA-2046089
R-HSA-390918	Peroxisomal lipid metabolism	4	29	0.00259996	0.00219477	0.0592588	8	32	0.00269292	9606	Homo sapiens	16955535;16988376;16800962;16664802	P22307-1;Q99424;P51659;O14975	R-HSA-389622;R-HSA-389889;R-HSA-390224;R-HSA-389632;R-HSA-389986;R-HSA-390252;R-HSA-390251;R-HSA-389995
R-HSA-140179	Amine Oxidase reactions	2	4	0.000358616	0.00258661	0.0672518	2	6	0.000504923	9606	Homo sapiens	16911108;17102829	Q9NWM0-3;P21397	R-HSA-141186;R-HSA-141341
R-HSA-211945	Phase I - Functionalization of compounds	7	105	0.00941366	0.00364493	0.0874784	10	97	0.00816292	9606	Homo sapiens	16819892;16911108;16755671;17094893;17102829;17060337;16757160	Q9NWM0-3;P05091;O00748;P08684;P21397;Q96RI1;P00352	R-HSA-141186;R-HSA-192051;R-HSA-192065;R-HSA-213175;R-HSA-211882;R-HSA-71723;R-HSA-71691;R-HSA-5693691;R-HSA-211948;R-HSA-141341
R-HSA-8964026	Chylomicron clearance	2	5	0.00044827	0.00399292	0.0878441	4	4	0.000336615	9606	Homo sapiens	16895014;16801487	P04114;P11150	R-HSA-174706;R-HSA-174624;R-HSA-174657;R-HSA-174808
R-HSA-77348	Beta oxidation of octanoyl-CoA to hexanoyl-CoA	2	5	0.00044827	0.00399292	0.0878441	2	4	0.000336615	9606	Homo sapiens	16877860;16666239	P55084;P11310	R-HSA-77329;R-HSA-77338
R-HSA-77288	mitochondrial fatty acid beta-oxidation of unsaturated fatty acids	2	6	0.000537924	0.00568068	0.107933	3	6	0.000504923	9606	Homo sapiens	16877860;16666239	P55084;P11310	R-HSA-109339;R-HSA-109341;R-HSA-109342
R-HSA-77346	Beta oxidation of decanoyl-CoA to octanoyl-CoA-CoA	2	6	0.000537924	0.00568068	0.107933	2	5	0.000420769	9606	Homo sapiens	16877860;16666239	P55084;P11310	R-HSA-77345;R-HSA-77340
R-HSA-1989781	PPARA activates gene expression	7	118	0.0105792	0.00676896	0.12861	7	41	0.00345031	9606	Homo sapiens	16900030;17096728;16756163;16666239;16739132;16755671;16741287	O95477;Q96RI1;P50416;O60427;P11310;P07148;Q16881	R-HSA-1989757;R-HSA-1989752;R-HSA-1801587;R-HSA-1989751;R-HSA-1989765;R-HSA-1989746;R-HSA-1989745
R-HSA-400206	Regulation of lipid metabolism by Peroxisome proliferator-activated receptor alpha (PPARalpha)	7	120	0.0107585	0.00738603	0.129867	8	44	0.00370277	9606	Homo sapiens	16900030;17096728;16756163;16666239;16739132;16755671;16741287	O95477;Q96RI1;P50416;O60427;P11310;P07148;Q16881	R-HSA-1989757;R-HSA-1989752;R-HSA-1801587;R-HSA-400143;R-HSA-1989751;R-HSA-1989765;R-HSA-1989746;R-HSA-1989745
R-HSA-9033500	TYSND1 cleaves peroxisomal proteins	2	7	0.000627578	0.00763922	0.129867	2	7	0.000589077	9606	Homo sapiens	16988376;16664802	P22307;P51659	R-HSA-9033530;R-HSA-9033524
R-HSA-975634	Retinoid metabolism and transport	4	44	0.00394477	0.00940125	0.147872	10	26	0.002188	9606	Homo sapiens	16895014;17071144;16752715;17006745	P04114;O95445;Q07954;P34741	R-HSA-2395764;R-HSA-2187332;R-HSA-2404131;R-HSA-2404140;R-HSA-2424254;R-HSA-2395768;R-HSA-2395784;R-HSA-2423785;R-HSA-2429643;R-HSA-5246478
R-HSA-9018682	Biosynthesis of maresins	2	8	0.000717231	0.00985816	0.147872	2	5	0.000420769	9606	Homo sapiens	17067284;17060337	P34913;P08684	R-HSA-9024993;R-HSA-9027043
R-HSA-6806667	Metabolism of fat-soluble vitamins	4	48	0.00430339	0.0125847	0.176185	10	32	0.00269292	9606	Homo sapiens	16895014;17071144;16752715;17006745	P04114;O95445;Q07954;P34741	R-HSA-2395764;R-HSA-2187332;R-HSA-2404131;R-HSA-2404140;R-HSA-2424254;R-HSA-2395768;R-HSA-2395784;R-HSA-2423785;R-HSA-2429643;R-HSA-5246478
R-HSA-9609507	Protein localization	8	166	0.0148826	0.0127035	0.177849	10	53	0.00446015	9606	Homo sapiens	16955535;16786255;16988376;17096623;16800962;17067284;16664802;16929562	P34913;P22307;Q99424;Q14032;P51659;P49753;O14975;P09601	R-HSA-9033530;R-HSA-9609921;R-HSA-9609860;R-HSA-9033233;R-HSA-9610442;R-HSA-9609899;R-HSA-9033235;R-HSA-9033236;R-HSA-9033524;R-HSA-9609917
R-HSA-112311	Neurotransmitter clearance	2	10	0.000896539	0.0150372	0.195483	4	11	0.000925692	9606	Homo sapiens	17102829;16757160	P05091;P21397	R-HSA-141186;R-HSA-379382;R-HSA-380608;R-HSA-379395
R-HSA-77286	mitochondrial fatty acid beta-oxidation of saturated fatty acids	2	11	0.000986193	0.0179779	0.2196	12	29	0.00244046	9606	Homo sapiens	16877860;16666239	P55084;P11310	R-HSA-77345;R-HSA-77329;R-HSA-77283;R-HSA-77301;R-HSA-77271;R-HSA-77303;R-HSA-77321;R-HSA-77304;R-HSA-77338;R-HSA-77277;R-HSA-77309;R-HSA-77340
R-HSA-1430728	Metabolism	52	2134	0.191321	0.0185413	0.222495	163	1981	0.166709	9606	Homo sapiens	17092268;16886105;16988376;17096623;16984492;17012632;17106673;16934671;16895014;16786255;16911108;16873826;16800962;16777198;17006745;16929562;17052083;17019831;16812406;16666239;16971943;17010584;17102829;16701077;16725984;17096728;16855184;16794268;17067284;16664802;16754729;17066197;16819892;16721916;16821367;16739132;16741287;17071144;16702175;17060337;16757160;16877860;16794632;16752715;169…	P04114;P22307-1;O95477;Q9Y2S2;O00748;Q9NSY2;P50416;P50135;P11245;P05091;P08684;Q96RI1;P22413;P07954;O95445;P34913;Q9UP65;Q14973;Q16875;P28331;Q02252;Q9NWM0-3;P22307;Q01432;P49448;Q16762;P55084;Q16881;O43772;P34741;P37059;O60427;P42765;Q99424;Q16134;Q14032;P22033;P49753;Q13423;Q9H6R3;P51659;P51857;P11310;P21953;Q07954;P08195;P21397;P09601;O14975;P00352;P07148;P23378	R-HSA-1482775;R-HSA-1614618;R-HSA-389889;R-HSA-389632;R-HSA-2404131;R-HSA-2404140;R-HSA-77321;R-HSA-2161961;R-HSA-400143;R-HSA-71691;R-HSA-5340251;R-HSA-77329;R-HSA-2022919;R-HSA-109339;R-HSA-77338;R-HSA-6792572;R-HSA-2076419;R-HSA-109341;R-HSA-77340;R-HSA-109342;R-HSA-141341;R-HSA-193821;R-HSA-77345;R-HSA-193824;R-HSA-9638064;R-HSA-192033;R-HSA-1482545;R-HSA-71723;R-HSA-6799179;R-HSA-76590;R-HSA…
R-HSA-71384	Ethanol oxidation	2	12	0.00107585	0.0211403	0.232543	2	7	0.000589077	9606	Homo sapiens	17094893;16757160	P05091;P00352	R-HSA-71723;R-HSA-71691
R-HSA-8963899	Plasma lipoprotein remodeling	3	33	0.00295858	0.0238528	0.262381	12	30	0.00252461	9606	Homo sapiens	16895014;16801487;16857093	P04114;P11150;Q68CJ9	R-HSA-174690;R-HSA-174739;R-HSA-174757;R-HSA-6784622;R-HSA-6785213;R-HSA-6785181;R-HSA-266350;R-HSA-5694109;R-HSA-6784620;R-HSA-6785178;R-HSA-176879;R-HSA-6784648
R-HSA-200425	Import of palmitoyl-CoA into the mitochondrial matrix	2	14	0.00125516	0.0280942	0.290134	2	8	0.000673231	9606	Homo sapiens	16953753;16741287	O43772;P50416	R-HSA-200406;R-HSA-200424
R-HSA-193775	Synthesis of bile acids and bile salts via 24-hydroxycholesterol	2	14	0.00125516	0.0280942	0.290134	4	20	0.00168308	9606	Homo sapiens	16800962;17052083	P51857;O14975	R-HSA-193746;R-HSA-193755;R-HSA-193743;R-HSA-193727
R-HSA-193807	Synthesis of bile acids and bile salts via 27-hydroxycholesterol	2	15	0.00134481	0.0318686	0.290134	3	8	0.000673231	9606	Homo sapiens	16755671;17052083	Q96RI1;P51857	R-HSA-193824;R-HSA-191972;R-HSA-193821
R-HSA-2187338	Visual phototransduction	5	100	0.00896539	0.0391523	0.313219	11	80	0.00673231	9606	Homo sapiens	16895014;17071144;16752715;16887237;17006745	P04114;O95445;Q9BPW9;Q07954;P34741	R-HSA-2395764;R-HSA-2454081;R-HSA-2187332;R-HSA-2404131;R-HSA-2404140;R-HSA-2424254;R-HSA-2395768;R-HSA-2395784;R-HSA-2423785;R-HSA-2429643;R-HSA-5246478
R-HSA-9018677	Biosynthesis of DHA-derived SPMs	2	17	0.00152412	0.0399705	0.319764	2	33	0.00277708	9606	Homo sapiens	17067284;17060337	P34913;P08684	R-HSA-9024993;R-HSA-9027043
R-HSA-174824	Plasma lipoprotein assembly, remodeling, and clearance	4	72	0.00645508	0.0455608	0.323437	42	83	0.00698477	9606	Homo sapiens	16895014;17096728;16801487;16857093	P04114;P11150;O95477;Q68CJ9	R-HSA-174786;R-HSA-8933258;R-HSA-174657;R-HSA-8866308;R-HSA-8865667;R-HSA-174660;R-HSA-171141;R-HSA-8866304;R-HSA-8876366;R-HSA-174731;R-HSA-6784622;R-HSA-5694109;R-HSA-6784620;R-HSA-8854408;R-HSA-8866327;R-HSA-216723;R-HSA-174739;R-HSA-216727;R-HSA-8866321;R-HSA-174741;R-HSA-6785213;R-HSA-174808;R-HSA-8866329;R-HSA-171106;R-HSA-174690;R-HSA-5682103;R-HSA-174624;R-HSA-5682101;R-HSA-8933292;R-HSA-…
R-HSA-5362517	Signaling by Retinoic Acid	3	43	0.00385512	0.0462535	0.323437	3	21	0.00176723	9606	Homo sapiens	17094893;16741287;16887237	Q9BPW9;P50416;P00352	R-HSA-200406;R-HSA-5362518;R-HSA-5362522
R-HSA-8963898	Plasma lipoprotein assembly	2	19	0.00170342	0.0487577	0.323437	16	19	0.00159892	9606	Homo sapiens	16895014;17096728	P04114;O95477	R-HSA-174786;R-HSA-5682103;R-HSA-8866308;R-HSA-5682101;R-HSA-174660;R-HSA-8866304;R-HSA-174731;R-HSA-8866327;R-HSA-216723;R-HSA-5682084;R-HSA-216727;R-HSA-8866321;R-HSA-216757;R-HSA-174741;R-HSA-174587;R-HSA-8866329
R-HSA-8963889	Assembly of active LPL and LIPC lipase complexes	2	19	0.00170342	0.0487577	0.323437	7	12	0.00100985	9606	Homo sapiens	16801487;16857093	P11150;Q68CJ9	R-HSA-6784622;R-HSA-6785213;R-HSA-6785181;R-HSA-5694109;R-HSA-6784620;R-HSA-6785178;R-HSA-6784648
R-HSA-3000480	Scavenging by Class A Receptors	2	19	0.00170342	0.0487577	0.323437	5	10	0.000841538	9606	Homo sapiens	16895014;16962536	P04114;P48740	R-HSA-2173778;R-HSA-2507854;R-HSA-2203480;R-HSA-2187261;R-HSA-2981040
R-HSA-70895	Branched-chain amino acid catabolism	2	19	0.00170342	0.0487577	0.323437	4	20	0.00168308	9606	Homo sapiens	16794632;17010584	P21953;Q02252	R-HSA-5693153;R-HSA-70713;R-HSA-5693148;R-HSA-70893
R-HSA-9018678	Biosynthesis of specialized proresolving mediators (SPMs)	2	19	0.00170342	0.0487577	0.323437	2	69	0.00580661	9606	Homo sapiens	17067284;17060337	P34913;P08684	R-HSA-9024993;R-HSA-9027043

## Sheet: a3 hiPS-HEP vs d0
Pathway identifier	Pathway name	#Entities found	#Entities total	Entities ratio	Entities pValue	Entities FDR	#Reactions found	#Reactions total	Reactions ratio	Species identifier	Species name	Submitted entities found	Mapped entities	Found reaction identifiers
R-HSA-174577	Activation of C3 and C5	3	7	0.000627578	0.00329629	0.757448	3	3	0.000252461	9606	Homo sapiens	16867784;17006949;17006911	P06681;P00751;P01024	R-HSA-173680;R-HSA-166817;R-HSA-173636
R-HSA-140875	Common Pathway of Fibrin Clot Formation	4	22	0.00197239	0.0141171	0.757448	17	29	0.00244046	9606	Homo sapiens	16913065;16917849;16724411;16909021	P07093;P00734;Q9UNN8;P07204	R-HSA-5606996;R-HSA-140870;R-HSA-5607058;R-HSA-5607004;R-HSA-140872;R-HSA-140840;R-HSA-141040;R-HSA-141046;R-HSA-140599;R-HSA-140791;R-HSA-5602080;R-HSA-5578883;R-HSA-5591052;R-HSA-140696;R-HSA-140664;R-HSA-140700;R-HSA-5603467
R-HSA-171007	p38MAPK events	3	13	0.0011655	0.017598	0.757448	4	5	0.000420769	9606	Homo sapiens	17007910;16885118;16691262	O15264;P11234;P01111	R-HSA-171026;R-HSA-171011;R-HSA-170986;R-HSA-170991
R-HSA-173736	Alternative complement activation	2	5	0.00044827	0.0188234	0.757448	9	9	0.000757384	9606	Homo sapiens	16867784;17006949	P00751;P01024	R-HSA-183122;R-HSA-173745;R-HSA-183126;R-HSA-174551;R-HSA-183130;R-HSA-173754;R-HSA-173739;R-HSA-981539;R-HSA-173740
R-HSA-70370	Galactose catabolism	2	5	0.00044827	0.0188234	0.757448	1	4	0.000336615	9606	Homo sapiens	16965922;16742086	Q6PCE3;Q96G03	R-HSA-70427
R-HSA-140877	Formation of Fibrin Clot (Clotting Cascade)	5	39	0.0034965	0.0246997	0.757448	28	57	0.00479677	9606	Homo sapiens	16913065;16776784;16917849;16724411;16909021	P07093;P00734;Q9UNN8;P08709;P07204	R-HSA-5606996;R-HSA-140736;R-HSA-140870;R-HSA-5607058;R-HSA-5607004;R-HSA-140872;R-HSA-140748;R-HSA-158419;R-HSA-140823;R-HSA-5578883;R-HSA-5591052;R-HSA-9015379;R-HSA-140696;R-HSA-140825;R-HSA-140700;R-HSA-5603467;R-HSA-140769;R-HSA-140840;R-HSA-140777;R-HSA-140783;R-HSA-141040;R-HSA-9603302;R-HSA-141046;R-HSA-140599;R-HSA-140791;R-HSA-5602080;R-HSA-140664;R-HSA-158137
R-HSA-3322077	Glycogen synthesis	3	16	0.00143446	0.0299804	0.757448	12	24	0.00201969	9606	Homo sapiens	16965922;16742086;16874156	Q6PCE3;P13807;Q96G03	R-HSA-3781001;R-HSA-70272;R-HSA-3322003;R-HSA-3322001;R-HSA-3781018;R-HSA-3781023;R-HSA-3322005;R-HSA-3781009;R-HSA-3781024;R-HSA-3322041;R-HSA-3322057;R-HSA-3322025
R-HSA-5218921	VEGFR2 mediated cell proliferation	3	19	0.00170342	0.0459045	0.757448	7	12	0.00100985	9606	Homo sapiens	16762489;16941781;16691262	Q05655;Q14571;P01111	R-HSA-169683;R-HSA-5218845;R-HSA-169680;R-HSA-5218813;R-HSA-5218823;R-HSA-5218821;R-HSA-5218805

## Sheet: a7 hiPS-HEP vs d1
Pathway identifier	Pathway name	#Entities found	#Entities total	Entities ratio	Entities pValue	Entities FDR	#Reactions found	#Reactions total	Reactions ratio	Species identifier	Species name	Submitted entities found	Mapped entities	Found reaction identifiers
R-HSA-1482922	Acyl chain remodelling of PI	4	17	0.00152412	0.0149747	0.928284	4	6	0.000504923	9606	Homo sapiens	16739752;16875323;16761726;16904152	Q96N66;Q6P4A8;Q13018;P53816	R-HSA-1482598;R-HSA-1602377;R-HSA-1482626;R-HSA-1482825
R-HSA-3371568	Attenuation phase	3	14	0.00125516	0.0426764	0.928284	3	5	0.000420769	9606	Homo sapiens	17038297;17026331;17030820;17006863;16869653;17028007;17027994;17006881;17038309;17026318;17030833	P0DMV8;P0DMV9;P25685	R-HSA-3371554;R-HSA-5082369;R-HSA-5082384
R-HSA-3371571	HSF1-dependent transactivation	4	24	0.00215169	0.0443904	0.928284	5	8	0.000673231	9606	Homo sapiens	17038297;17026331;17030820;17006863;16869653;17028007;17027994;17006881;16979133;17038309;17026318;17030833	P0DMV8;P0DMV9;Q13557;P25685	R-HSA-3371554;R-HSA-5082356;R-HSA-5082369;R-HSA-5082384;R-HSA-5082387

## Sheet: a2 d1 vs d0,hiPS vs d0
Pathway identifier	Pathway name	#Entities found	#Entities total	Entities ratio	Entities pValue	Entities FDR	#Reactions found	#Reactions total	Reactions ratio	Species identifier	Species name	Submitted entities found	Mapped entities	Found reaction identifiers
R-HSA-211945	Phase I - Functionalization of compounds	14	105	0.00941366	2.22419e-06	0.00131672	29	97	0.00816292	9606	Homo sapiens	16819909;16707757;16920497;17019707;16673682;16978203;16677683;16687914;16978251;16896561;16978184;16952649;16811684;16947045	P31513;Q9UNU6;P08319;P04798;P28332;P11712;Q16678;Q07973;P51589;Q6UWW8;Q969Z3;P00326;P22760;Q9NYL5	R-HSA-139970;R-HSA-76416;R-HSA-76354;R-HSA-211910;R-HSA-211983;R-HSA-76496;R-HSA-76434;R-HSA-211991;R-HSA-211988;R-HSA-211929;R-HSA-71707;R-HSA-192157;R-HSA-212005;R-HSA-212004;R-HSA-76456;R-HSA-211881;R-HSA-8937442;R-HSA-76397;R-HSA-211951;R-HSA-211950;R-HSA-143468;R-HSA-193709;R-HSA-192178;R-HSA-8936442;R-HSA-193845;R-HSA-76472;R-HSA-76475;R-HSA-211966;R-HSA-5689000
R-HSA-211859	Biological oxidations	20	222	0.0199032	6.26429e-06	0.00185423	36	176	0.0148111	9606	Homo sapiens	16819909;16707757;16920497;16967339;16716063;17019707;16738646;16673682;16978203;16677683;16687914;16824639;16978251;16896561;16982418;16978184;16816579;16952649;16811684;16947045;16816563	P31513;Q9UNU6;P08319;P04798;P28332;Q08AH3;P11712;Q16678;Q07973;P36537;Q6IB77;P51589;Q68CK6;Q6UWW8;Q969Z3;Q00266;Q6NUN0;P00326;P22760;Q9NYL5	R-HSA-139970;R-HSA-76416;R-HSA-76354;R-HSA-211910;R-HSA-177157;R-HSA-159566;R-HSA-211983;R-HSA-159567;R-HSA-159443;R-HSA-174931;R-HSA-76496;R-HSA-76434;R-HSA-211991;R-HSA-159574;R-HSA-211988;R-HSA-211929;R-HSA-71707;R-HSA-192157;R-HSA-212005;R-HSA-212004;R-HSA-76456;R-HSA-211881;R-HSA-8937442;R-HSA-76397;R-HSA-211951;R-HSA-211950;R-HSA-143468;R-HSA-193709;R-HSA-192178;R-HSA-8936442;R-HSA-174391;R…
R-HSA-1430728	Metabolism	90	2134	0.191321	2.23421e-05	0.00440138	173	1981	0.166709	9606	Homo sapiens	16749036;16756649;16819909;16774235;16885897;16707757;16834900;17102592;16755312;17019707;17080000;16768792;16878081;16978203;16710245;16731225;16804804;17008720;17059955;17059911;16978251;16871482;16961487;16832634;16957906;16816563;16669347;16664897;16729155;16816604;16664852;16915182;16766185;16738646;16673682;17011832;16677683;17055426;16679349;16978184;16952649;16816579;16785316;16811684;169…	P08319;P04798;Q9UL12;O75747;Q4G0N4;P50053;P18283;Q9P0Z9;P52758;P35218;P11168;P51589;O95822-2;P36871;P14618-2;P14618-1;Q9NYQ3;Q96NU7;P23786;Q3SYC2;P46940;P29966;P30038;Q8TDX5;P28332;P31327;Q9NP71;P49895;Q16678;Q9NR77;Q7Z5P4;O75891;P36537;P11498;Q6UWW8;Q00266;Q8NA29;Q6ZNB7;Q93099;Q02127;Q9Y4U1;P16070;Q9NPD5;Q9BYV7;P09467;P31513;Q9BYV1;Q9UI17;Q12882;Q08AH3;Q9Y289;Q08426;Q07973;Q14749;O00763;P35558;P…	R-HSA-200711;R-HSA-177157;R-HSA-2161959;R-HSA-499981;R-HSA-2993447;R-HSA-211983;R-HSA-200718;R-HSA-381707;R-HSA-1655830;R-HSA-211991;R-HSA-71188;R-HSA-70679;R-HSA-211988;R-HSA-71707;R-HSA-200735;R-HSA-194079;R-HSA-8955030;R-HSA-71200;R-HSA-5164399;R-HSA-8955817;R-HSA-5696119;R-HSA-199206;R-HSA-212005;R-HSA-212004;R-HSA-200740;R-HSA-8862380;R-HSA-199219;R-HSA-6797653;R-HSA-2160915;R-HSA-2161940;R-…
R-HSA-8978868	Fatty acid metabolism	16	179	0.0160481	5.81356e-05	0.0072186	22	189	0.0159051	9606	Homo sapiens	16756649;16669347;16707757;16776117;16834900;16816604;16664852;16997702;16687914;16793877;17059911;16896561;16821404;16952649;16811684;16962277	Q9UNU6;P04798;P11712;Q16678;P18283;Q08426;O00763;O95822-2;P51589;Q8NC06;Q53FZ2;Q9NYQ3;Q8WYK0;P23786;P05165;Q15166	R-HSA-2161890;R-HSA-8875013;R-HSA-2161795;R-HSA-200423;R-HSA-6787811;R-HSA-2161959;R-HSA-6809263;R-HSA-2161899;R-HSA-977317;R-HSA-5690043;R-HSA-2161999;R-HSA-8848247;R-HSA-8932633;R-HSA-76496;R-HSA-2161940;R-HSA-2161814;R-HSA-71031;R-HSA-6809264;R-HSA-200410;R-HSA-2161946;R-HSA-8876889;R-HSA-2161791
R-HSA-71291	Metabolism of amino acids and derivatives	25	374	0.0335306	6.65157e-05	0.0072186	29	245	0.0206177	9606	Homo sapiens	16971758;16774235;16885897;17102592;16755312;16768792;16888865;16842103;16710245;17008720;16871482;16832634;16957906;16682460;16890347;16917103;16664897;16716063;16766185;16995155;16997537;17079436;17099581;16759592;16679349	Q9BYV1;Q9UI17;Q9UL12;Q9P0Z9;P52758;Q14749;Q96NU7;O94925;P45954;P30038;Q8TDX5;P00480;P31327;P49895;Q9Y619;Q9UJM8;Q9NR77;P34896;P42357;Q00266;Q93099;Q9UI32;Q9UF12;P48775;O15229	R-HSA-2408551;R-HSA-2408544;R-HSA-6784224;R-HSA-6798317;R-HSA-70609;R-HSA-71249;R-HSA-70800;R-HSA-71188;R-HSA-70679;R-HSA-389842;R-HSA-70555;R-HSA-8953430;R-HSA-71200;R-HSA-70560;R-HSA-8955817;R-HSA-389862;R-HSA-6784399;R-HSA-70634;R-HSA-904864;R-HSA-6783880;R-HSA-209772;R-HSA-6797653;R-HSA-70899;R-HSA-174391;R-HSA-71223;R-HSA-9014641;R-HSA-70906;R-HSA-71164;R-HSA-6797913
R-HSA-177128	Conjugation of salicylate with glycine	4	8	0.000717231	8.59357e-05	0.0072186	2	2	0.000168308	9606	Homo sapiens	16824639;16816579;16738646;16816563	Q68CK6;Q08AH3;Q6NUN0;Q6IB77	R-HSA-159574;R-HSA-159567
R-HSA-2142670	Synthesis of epoxy (EET) and dihydroxyeicosatrienoic acids (DHET)	4	8	0.000717231	8.59357e-05	0.0072186	2	3	0.000252461	9606	Homo sapiens	16687914;16707757;16896561;16811684	P04798;Q16678;P11712;P51589	R-HSA-2161890;R-HSA-2161899
R-HSA-156587	Amino Acid conjugation	4	9	0.000806885	0.000134667	0.00875334	5	5	0.000420769	9606	Homo sapiens	16824639;16816579;16738646;16816563	Q68CK6;Q08AH3;Q6NUN0;Q6IB77	R-HSA-159443;R-HSA-159574;R-HSA-177157;R-HSA-159566;R-HSA-159567
R-HSA-159424	Conjugation of carboxylic acids	4	9	0.000806885	0.000134667	0.00875334	5	5	0.000420769	9606	Homo sapiens	16824639;16816579;16738646;16816563	Q68CK6;Q08AH3;Q6NUN0;Q6IB77	R-HSA-159443;R-HSA-159574;R-HSA-177157;R-HSA-159566;R-HSA-159567
R-HSA-389661	Glyoxylate metabolism and glycine degradation	6	31	0.00277927	0.000272731	0.0152446	7	19	0.00159892	9606	Homo sapiens	16917103;16759592;17008720;16871482;16995155;16682460	P30038;Q9BYV1;Q9UF12;Q14749;Q9UJM8;Q9NR77	R-HSA-389862;R-HSA-389842;R-HSA-6784224;R-HSA-6784399;R-HSA-6798317;R-HSA-904864;R-HSA-8953430
R-HSA-196780	Biotin transport and metabolism	4	11	0.000986193	0.000287634	0.0152446	7	12	0.00100985	9606	Homo sapiens	16756649;16776117;16895673;16740914	Q9Y289;P05165;O00763;P11498	R-HSA-199219;R-HSA-4167501;R-HSA-3323111;R-HSA-2993802;R-HSA-4167511;R-HSA-3065959;R-HSA-2993447
R-HSA-196849	Metabolism of water-soluble vitamins and cofactors	11	126	0.0112964	0.000991012	0.0485596	24	134	0.0112766	9606	Homo sapiens	16785540;16756649;16995281;16776117;16895673;16740914;16664091;16958573;16952649;16785316;16842103	Q9UNU6;Q4G0N4;Q9Y289;Q9NQX3;Q9Y4U1;P05165;O00763;O75891;P11586;P11498;P34896	R-HSA-200711;R-HSA-3149492;R-HSA-199206;R-HSA-947531;R-HSA-3149494;R-HSA-200644;R-HSA-200740;R-HSA-2993802;R-HSA-4167511;R-HSA-200651;R-HSA-3065959;R-HSA-2993447;R-HSA-3149563;R-HSA-200718;R-HSA-199219;R-HSA-76496;R-HSA-4167501;R-HSA-3323111;R-HSA-200661;R-HSA-6808496;R-HSA-200735;R-HSA-8955030;R-HSA-3095889;R-HSA-3149519
R-HSA-2142753	Arachidonic acid metabolism	7	59	0.00528958	0.00152816	0.0687672	11	56	0.00471261	9606	Homo sapiens	16687914;16707757;16793877;17059911;16896561;16952649;16811684	Q9UNU6;P04798;Q16678;P11712;P18283;Q15166;P51589	R-HSA-8932633;R-HSA-76496;R-HSA-2161890;R-HSA-2161795;R-HSA-2161940;R-HSA-2161814;R-HSA-2161959;R-HSA-2161946;R-HSA-2161899;R-HSA-2161791;R-HSA-2161999
R-HSA-3000157	Laminin interactions	5	30	0.00268962	0.00169811	0.0713207	9	15	0.00126231	9606	Homo sapiens	16674845;16923766;16888512;16984689;16698883	Q13753;P17301;P06756;Q13751;P39060	R-HSA-216051;R-HSA-2426676;R-HSA-216048;R-HSA-3787997;R-HSA-4084507;R-HSA-2396083;R-HSA-4084505;R-HSA-3907292;R-HSA-349626
R-HSA-2142816	Synthesis of (16-20)-hydroxyeicosatetraenoic acids (HETE)	3	9	0.000806885	0.00218694	0.0852908	3	3	0.000252461	9606	Homo sapiens	16707757;16896561;16811684	P04798;Q16678;P11712	R-HSA-2161795;R-HSA-2161940;R-HSA-2161814
R-HSA-9033241	Peroxisomal protein import	7	64	0.00573785	0.00240244	0.0888903	3	26	0.002188	9606	Homo sapiens	16818693;16917103;16669347;16821404;16723546;16832634;16962277	Q9NYQ3;Q9P0Z9;P04040;Q86WA8;Q08426;Q9UJM8;O95822-2	R-HSA-9033233;R-HSA-9033235;R-HSA-9033236
R-HSA-211897	Cytochrome P450 - arranged by substrate type	7	65	0.00582751	0.002616	0.0889439	24	61	0.00513338	9606	Homo sapiens	16687914;16707757;16920497;16896561;17019707;16952649;16811684	Q9UNU6;P04798;Q16678;P11712;Q07973;Q9NYL5;P51589	R-HSA-76416;R-HSA-76354;R-HSA-211910;R-HSA-212005;R-HSA-212004;R-HSA-76456;R-HSA-211881;R-HSA-76397;R-HSA-211951;R-HSA-211983;R-HSA-211950;R-HSA-143468;R-HSA-193709;R-HSA-192178;R-HSA-76496;R-HSA-76434;R-HSA-211991;R-HSA-211988;R-HSA-193845;R-HSA-76472;R-HSA-76475;R-HSA-211929;R-HSA-211966;R-HSA-192157
R-HSA-70635	Urea cycle	3	10	0.000896539	0.00293901	0.0916881	3	8	0.000673231	9606	Homo sapiens	16774235;17102592;16890347	P00480;P31327;Q9Y619	R-HSA-70560;R-HSA-70555;R-HSA-70634
R-HSA-5668914	Diseases of metabolism	9	104	0.00932401	0.00295768	0.0916881	12	114	0.00959354	9606	Homo sapiens	16776117;16920497;16896561;16740914;16716063;16664091;16673682;16878081;16762107	P31513;Q00266;P54840;Q16678;P50053;Q9Y4U1;Q07973;P05165;P11498	R-HSA-3858506;R-HSA-3878762;R-HSA-5602004;R-HSA-3318576;R-HSA-5602966;R-HSA-3318571;R-HSA-5603087;R-HSA-3318590;R-HSA-5656459;R-HSA-9035988;R-HSA-5605147;R-HSA-9035990
R-HSA-70688	Proline catabolism	2	3	0.000268962	0.00332053	0.0962954	2	3	0.000252461	9606	Homo sapiens	16871482;16682460	P30038;Q9UF12	R-HSA-8955817;R-HSA-70679
R-HSA-73621	Pyrimidine catabolism	3	12	0.00107585	0.00487491	0.126748	6	15	0.00126231	9606	Homo sapiens	16689969;17080000;16995155	Q14117;Q9BYV1;Q12882	R-HSA-73585;R-HSA-73616;R-HSA-73618;R-HSA-73589;R-HSA-909780;R-HSA-909776
R-HSA-71384	Ethanol oxidation	3	12	0.00107585	0.00487491	0.126748	1	7	0.000589077	9606	Homo sapiens	16978251;16978184;16978203	P08319;P28332;P00326	R-HSA-71707
R-HSA-3000171	Non-integrin membrane-ECM interactions	6	59	0.00528958	0.0068041	0.170103	7	22	0.00185138	9606	Homo sapiens	16970404;16674845;16799315;16888512;16984689;16698883	Q13753;P17301;P06756;Q13751;P07996;P09038	R-HSA-2731081;R-HSA-2328129;R-HSA-2684507;R-HSA-2681675;R-HSA-2396337;R-HSA-2731123;R-HSA-2731074
R-HSA-3000170	Syndecan interactions	4	27	0.00242066	0.00737616	0.170926	5	15	0.00126231	9606	Homo sapiens	16970404;16799315;16888512;16984689	P17301;P06756;P07996;P09038	R-HSA-2731081;R-HSA-2684507;R-HSA-2681675;R-HSA-2731123;R-HSA-2731074
R-HSA-71240	Tryptophan catabolism	3	14	0.00125516	0.00743154	0.170926	3	13	0.001094	9606	Homo sapiens	16971758;16885897;16679349	Q8TDX5;P48775;O15229	R-HSA-71200;R-HSA-71188;R-HSA-71223
R-HSA-196854	Metabolism of vitamins and cofactors	12	192	0.0172136	0.00865983	0.190516	25	185	0.0155685	9606	Homo sapiens	16785540;16756649;16995281;16776117;16895673;16740914;16664091;16958573;16952649;16785316;16842103;16731225	Q9UNU6;Q4G0N4;Q9Y289;Q9NQX3;Q9Y4U1;P05165;Q9BYV7;O00763;O75891;P11586;P11498;P34896	R-HSA-200711;R-HSA-3149492;R-HSA-947531;R-HSA-3149494;R-HSA-200644;R-HSA-200651;R-HSA-3065959;R-HSA-2993447;R-HSA-3149563;R-HSA-200718;R-HSA-76496;R-HSA-3323111;R-HSA-200661;R-HSA-6808496;R-HSA-200735;R-HSA-8955030;R-HSA-5164399;R-HSA-199206;R-HSA-200740;R-HSA-2993802;R-HSA-4167511;R-HSA-199219;R-HSA-4167501;R-HSA-3095889;R-HSA-3149519
R-HSA-390918	Peroxisomal lipid metabolism	4	29	0.00259996	0.00940308	0.197465	5	32	0.00269292	9606	Homo sapiens	16669347;16834900;16821404;16962277	Q8NC06;Q9NYQ3;Q08426;O95822-2	R-HSA-8848247;R-HSA-6787811;R-HSA-6809264;R-HSA-6809263;R-HSA-977317
R-HSA-5676594	TNF receptor superfamily (TNFSF) members mediating non-canonical NF-kB pathway	3	17	0.00152412	0.0125183	0.238851	8	12	0.00100985	9606	Homo sapiens	16852760;16730522;16815310	Q13489;Q9NP84;Q9Y6Q6	R-HSA-5676598;R-HSA-5676596;R-HSA-5676597;R-HSA-5676595;R-HSA-5676592;R-HSA-5676593;R-HSA-5669023;R-HSA-5676589
R-HSA-177135	Conjugation of benzoate with glycine	2	6	0.000537924	0.0125711	0.238851	2	2	0.000168308	9606	Homo sapiens	16824639;16738646	Q68CK6;Q6IB77	R-HSA-159443;R-HSA-159566
R-HSA-6798163	Choline catabolism	2	6	0.000537924	0.0125711	0.238851	2	6	0.000504923	9606	Homo sapiens	17099581;16997537	Q9UI17;Q9UL12	R-HSA-6797653;R-HSA-6797913
R-HSA-196757	Metabolism of folate and pterines	3	18	0.00161377	0.0145616	0.275857	8	28	0.00235631	9606	Homo sapiens	16958573;16785316;16842103	O75891;P11586;P34896	R-HSA-200711;R-HSA-200661;R-HSA-200644;R-HSA-200740;R-HSA-6808496;R-HSA-200651;R-HSA-200735;R-HSA-200718
R-HSA-3371599	Defective HLCS causes multiple carboxylase deficiency	2	7	0.000627578	0.0168012	0.275857	2	4	0.000336615	9606	Homo sapiens	16776117;16740914	P05165;P11498	R-HSA-9035988;R-HSA-9035990
R-HSA-5579029	Metabolic disorders of biological oxidation enzymes	4	36	0.00322754	0.0192198	0.275857	4	39	0.003282	9606	Homo sapiens	16920497;16896561;16716063;16673682	P31513;Q00266;Q16678;Q07973	R-HSA-5602004;R-HSA-5602966;R-HSA-5603087;R-HSA-5605147
R-HSA-163765	ChREBP activates metabolic gene expression	2	8	0.000717231	0.0215484	0.275857	6	6	0.000504923	9606	Homo sapiens	16756649;17058524	Q9NP71;O00763	R-HSA-163666;R-HSA-163748;R-HSA-163733;R-HSA-163669;R-HSA-163770;R-HSA-163743
R-HSA-166665	Terminal pathway of complement	2	8	0.000717231	0.0215484	0.275857	5	5	0.000420769	9606	Homo sapiens	17097955;16995771	P13671;P01031	R-HSA-173723;R-HSA-173720;R-HSA-173705;R-HSA-173725;R-HSA-173709
R-HSA-3323169	Defects in biotin (Btn) metabolism	2	8	0.000717231	0.0215484	0.275857	2	6	0.000504923	9606	Homo sapiens	16776117;16740914	P05165;P11498	R-HSA-9035988;R-HSA-9035990
R-HSA-70921	Histidine catabolism	2	8	0.000717231	0.0215484	0.275857	2	8	0.000673231	9606	Homo sapiens	16755312;16768792	P42357;Q96NU7	R-HSA-70899;R-HSA-70906
R-HSA-2408508	Metabolism of ingested SeMet, Sec, MeSec into H2Se	2	8	0.000717231	0.0215484	0.275857	2	8	0.000673231	9606	Homo sapiens	17008720;16716063	Q00266;Q14749	R-HSA-2408551;R-HSA-2408544
R-HSA-3296482	Defects in vitamin and cofactor metabolism	3	22	0.00197239	0.0245225	0.275857	5	22	0.00185138	9606	Homo sapiens	16776117;16740914;16664091	Q9Y4U1;P05165;P11498	R-HSA-3318576;R-HSA-3318571;R-HSA-3318590;R-HSA-9035988;R-HSA-9035990
R-HSA-5365859	RA biosynthesis pathway	3	22	0.00197239	0.0245225	0.275857	2	11	0.000925692	9606	Homo sapiens	16978251;16978184;17023874	P08319;P00326;Q9H2A2	R-HSA-5696101;R-HSA-5362564
R-HSA-425407	SLC-mediated transmembrane transport	13	251	0.0225031	0.0260592	0.275857	15	190	0.0159892	9606	Homo sapiens	16749036;17016300;16937645;16940965;16820398;16738512;16960304;17008950;16926875;16895673;16914469;16961487;16967631	Q9Y6R1;P00450;Q9Y694;Q9Y289;Q9H1K4;Q14916;O75387;P30531;P11168;Q99624;O95528;Q9NPD5;Q92536	R-HSA-8875623;R-HSA-429094;R-HSA-444007;R-HSA-352103;R-HSA-379426;R-HSA-428609;R-HSA-450095;R-HSA-352174;R-HSA-429581;R-HSA-561059;R-HSA-8981574;R-HSA-8878664;R-HSA-904830;R-HSA-561041;R-HSA-194079
R-HSA-2142688	Synthesis of 5-eicosatetraenoic acids	2	9	0.000806885	0.0267812	0.275857	2	3	0.000252461	9606	Homo sapiens	16793877;17059911	P18283;Q15166	R-HSA-8932633;R-HSA-2161946
R-HSA-114608	Platelet degranulation	8	128	0.0114757	0.0291459	0.291459	3	11	0.000925692	9606	Homo sapiens	16769250;17115505;16677556;16799315;16706200;16829557;16892726;16696187	P18206;Q13103;P05019;P12259;P61812;P08697;P07996;P21333	R-HSA-482772;R-HSA-481009;R-HSA-481007
R-HSA-211981	Xenobiotics	3	24	0.00215169	0.0305817	0.303389	16	22	0.00185138	9606	Homo sapiens	16687914;16707757;16811684	P04798;P11712;P51589	R-HSA-76416;R-HSA-76354;R-HSA-211910;R-HSA-212005;R-HSA-212004;R-HSA-76456;R-HSA-211881;R-HSA-76397;R-HSA-143468;R-HSA-76434;R-HSA-211991;R-HSA-211988;R-HSA-76472;R-HSA-76475;R-HSA-211929;R-HSA-211966
R-HSA-428643	Organic anion transporters	2	10	0.000896539	0.0324693	0.303389	2	9	0.000757384	9606	Homo sapiens	17016300;16926875	Q9H1K4;Q14916	R-HSA-8875623;R-HSA-428609
R-HSA-5619115	Disorders of transmembrane transporters	10	181	0.0162274	0.0329486	0.303389	12	88	0.00740554	9606	Homo sapiens	16749036;16904793;16960304;16879564;16762154;16914469;16961487;17059451;16967631;16766946	P21439;P00450;Q9Y6R1;P37288;O95528;O60706;Q9NPD5;Q9H221;O95342;P11168	R-HSA-5632871;R-HSA-5678517;R-HSA-5655733;R-HSA-5678418;R-HSA-5621425;R-HSA-5638222;R-HSA-5661198;R-HSA-5678749;R-HSA-5679101;R-HSA-5656219;R-HSA-5679145;R-HSA-5621402
R-HSA-5362517	Signaling by Retinoic Acid	4	43	0.00385512	0.0337099	0.303389	3	21	0.00176723	9606	Homo sapiens	17059955;16978251;16978184;17023874	P08319;P00326;Q16654;Q9H2A2	R-HSA-5696101;R-HSA-5362564;R-HSA-203946
R-HSA-194068	Bile acid and bile salt metabolism	4	43	0.00385512	0.0337099	0.303389	6	74	0.00622738	9606	Homo sapiens	16749036;16904793;17019707;16952649	Q9UNU6;Q9NPD5;Q9NYL5;O95342	R-HSA-193362;R-HSA-192178;R-HSA-193845;R-HSA-194079;R-HSA-192157;R-HSA-193709
R-HSA-76005	Response to elevated platelet cytosolic Ca2+	8	133	0.011924	0.0352644	0.31738	3	14	0.00117815	9606	Homo sapiens	16769250;17115505;16677556;16799315;16706200;16829557;16892726;16696187	P18206;Q13103;P05019;P12259;P61812;P08697;P07996;P21333	R-HSA-482772;R-HSA-481009;R-HSA-481007
R-HSA-446107	Type I hemidesmosome assembly	2	11	0.000986193	0.0385838	0.347254	4	6	0.000504923	9606	Homo sapiens	16674845;16698883	Q13753;Q13751	R-HSA-446083;R-HSA-432956;R-HSA-446077;R-HSA-446089
R-HSA-390247	Beta-oxidation of very long chain fatty acids	2	11	0.000986193	0.0385838	0.347254	3	11	0.000925692	9606	Homo sapiens	16821404;16962277	Q08426;O95822-2	R-HSA-6809264;R-HSA-6809263;R-HSA-977317
R-HSA-211976	Endogenous sterols	3	27	0.00242066	0.041003	0.355659	5	18	0.00151477	9606	Homo sapiens	16896561;17019707;16952649	Q9UNU6;Q16678;Q9NYL5	R-HSA-192178;R-HSA-193845;R-HSA-211951;R-HSA-192157;R-HSA-193709
R-HSA-9609507	Protein localization	9	166	0.0148826	0.0459797	0.355659	10	53	0.00446015	9606	Homo sapiens	16818693;16917103;16669347;16759592;16821404;17102592;16723546;16832634;16962277	P00480;Q9NYQ3;Q9P0Z9;P04040;Q86WA8;Q08426;Q9UJM8;Q9NR77;O95822-2	R-HSA-1299475;R-HSA-1299478;R-HSA-9033233;R-HSA-9033235;R-HSA-9603784;R-HSA-1299480;R-HSA-8986181;R-HSA-9033236;R-HSA-9603775;R-HSA-9603804

## Sheet: a6 d1 vs d0,hiPS vs d1
Pathway identifier	Pathway name	#Entities found	#Entities total	Entities ratio	Entities pValue	Entities FDR	#Reactions found	#Reactions total	Reactions ratio	Species identifier	Species name	Submitted entities found	Mapped entities	Found reaction identifiers
R-HSA-611105	Respiratory electron transport	9	101	0.00905505	0.000758003	0.270607	9	19	0.00159892	9606	Homo sapiens	17100685;17100655;17100679;17100659;17100649;17100671	P00395;P03886;P03897;P00403;P00414;P03915;P03905;P00156;P03891	R-HSA-6799191;R-HSA-163217;R-HSA-6799202;R-HSA-6799199;R-HSA-164651;R-HSA-6799197;R-HSA-6799196;R-HSA-6799179;R-HSA-163214
R-HSA-163200	Respiratory electron transport, ATP synthesis by chemiosmotic coupling, and heat production by uncoupling proteins.	9	124	0.0111171	0.00302564	0.538564	9	26	0.002188	9606	Homo sapiens	17100685;17100655;17100679;17100659;17100649;17100671	P00395;P03886;P03897;P00403;P00414;P03915;P03905;P00156;P03891	R-HSA-6799191;R-HSA-163217;R-HSA-6799202;R-HSA-6799199;R-HSA-164651;R-HSA-6799197;R-HSA-6799196;R-HSA-6799179;R-HSA-163214
R-HSA-1428517	The citric acid (TCA) cycle and respiratory electron transport	10	175	0.0156894	0.00935516	0.637908	10	62	0.00521754	9606	Homo sapiens	17100685;17007810;17100655;17100679;17100659;17100649;17100671	P00395;Q03181;P03886;P03897;P00403;P00414;P03915;P03905;P00156;P03891	R-HSA-6799191;R-HSA-163217;R-HSA-6799202;R-HSA-6799199;R-HSA-203946;R-HSA-164651;R-HSA-6799197;R-HSA-6799196;R-HSA-6799179;R-HSA-163214
R-HSA-6799198	Complex I biogenesis	5	55	0.00493097	0.0103466	0.637908	6	13	0.001094	9606	Homo sapiens	17100655;17100679;17100649;17100671	P03886;P03897;P03915;P03905;P03891	R-HSA-6799191;R-HSA-6799202;R-HSA-6799199;R-HSA-6799197;R-HSA-6799196;R-HSA-6799179
R-HSA-75205	Dissolution of Fibrin Clot	2	13	0.0011655	0.0383065	0.637908	4	19	0.00159892	9606	Homo sapiens	17049676;16852871	P05120;P05121	R-HSA-158800;R-HSA-158795;R-HSA-159001;R-HSA-159005

## Sheet: a5 hiPS vs d0,hiPS vs d1
Pathway identifier	Pathway name	#Entities found	#Entities total	Entities ratio	Entities pValue	Entities FDR	#Reactions found	#Reactions total	Reactions ratio	Species identifier	Species name	Submitted entities found	Mapped entities	Found reaction identifiers
R-HSA-3000157	Laminin interactions	9	30	0.00268962	0.000895004	0.453874	15	15	0.00126231	9606	Homo sapiens	16674805;16776431;17061662;16837938;16780929;16683105;16920939;16851486;16835672	P07942;P02462;P16144;Q16787;O15230;P08572;P98160;P11047;P26006	R-HSA-3787997;R-HSA-4084507;R-HSA-2426530;R-HSA-4084505;R-HSA-3907292;R-HSA-4084501;R-HSA-216051;R-HSA-2426676;R-HSA-2328145;R-HSA-216048;R-HSA-2426450;R-HSA-2396083;R-HSA-2327803;R-HSA-216058;R-HSA-349626
R-HSA-3000171	Non-integrin membrane-ECM interactions	13	59	0.00528958	0.00127742	0.453874	8	22	0.00185138	9606	Homo sapiens	16674805;16776431;17061662;16837938;16780929;16920939;17027581;17030426;17037907;17026224;16657598;16683105;16851486;17110237;17033131;16872551;16768738	P07942;P02462;Q9HB63;Q16787;O15230;Q08345;P11047;O00468;O14936;P16144;P08572;P01137;P98160	R-HSA-2328129;R-HSA-2396113;R-HSA-2396337;R-HSA-2426355;R-HSA-2327738;R-HSA-2731074;R-HSA-2750181;R-HSA-2731078
R-HSA-8957275	Post-translational protein phosphorylation	19	107	0.00959297	0.00145575	0.453874	1	1	8.41538e-05	9606	Homo sapiens	16856232;16674805;16967720;16885324;17061662;16674521;16900875;17030967;16957884;16793129;16834091;16986913;16963428;17095423;16854437;16949348;16927382;17114288;16949311	P02771;O95633;P07942;Q12841;P01042;P05546;P22692;P19022;P12644;P13611;P51654;P11047;P0C0L4;O00391;P08582;P04070;Q8NBJ4;P02765;Q9UM21	R-HSA-8952289
R-HSA-428359	Insulin-like Growth Factor-2 mRNA Binding Proteins (IGF2BPs/IMPs/VICKZs) bind RNA	3	3	0.000268962	0.00196829	0.453874	3	3	0.000252461	9606	Homo sapiens	16835517;17055828;16962333	O00425;Q9NZI8;Q9Y6M1	R-HSA-428293;R-HSA-428287;R-HSA-428296
R-HSA-5661231	Metallothioneins bind metals	5	11	0.000986193	0.00219263	0.453874	11	27	0.00227215	9606	Homo sapiens	16819233;16819264;16826738;16819217;16819224	P04731;P04732;Q8N339;P80297;P13640	R-HSA-5662614;R-HSA-5662615;R-HSA-5662599;R-HSA-5662595;R-HSA-5661219;R-HSA-5661217;R-HSA-5662622;R-HSA-5661230;R-HSA-5662621;R-HSA-5662618;R-HSA-5662617
R-HSA-3000178	ECM proteoglycans	14	76	0.0068137	0.0042311	0.672215	11	23	0.00193554	9606	Homo sapiens	16674805;16776431;17061662;16780929;17001927;16920939;16698234;16768406;16986913;16657598;16683105;16851486;16904193;16872551	P07942;P02462;Q16787;O15230;P13611;P18564;P51884;P11047;O00468;Q06828;P08572;P09486;P01137;P98160	R-HSA-2467716;R-HSA-2424246;R-HSA-2467665;R-HSA-2467633;R-HSA-2424243;R-HSA-2396124;R-HSA-2681667;R-HSA-2327886;R-HSA-2465883;R-HSA-2467659;R-HSA-2396395
R-HSA-114608	Platelet degranulation	20	128	0.0114757	0.00462964	0.672215	5	11	0.000925692	9606	Homo sapiens	16965798;16705507;16969729;17001927;17088390;16941737;16674521;17104021;17010354;17064251;17075731;16847979;16905600;16954947;16852463;16949348;16872551;16949334;16929442;16949311	P01042;Q14624;Q6YHK3;P10124;P19652;P35625;Q9UNF1;Q06033;O60245;O00194;O00391;P02749;P04196;P09486;P02765;P01137;Q99969;Q8WZ42;P10909;P01133	R-HSA-481044;R-HSA-482772;R-HSA-481010;R-HSA-481009;R-HSA-481007
R-HSA-5660526	Response to metal ions	5	14	0.00125516	0.00602154	0.672215	11	31	0.00260877	9606	Homo sapiens	16819233;16819264;16826738;16819217;16819224	P04731;P04732;Q8N339;P80297;P13640	R-HSA-5662614;R-HSA-5662615;R-HSA-5662599;R-HSA-5662595;R-HSA-5661219;R-HSA-5661217;R-HSA-5662622;R-HSA-5661230;R-HSA-5662621;R-HSA-5662618;R-HSA-5662617
R-HSA-76005	Response to elevated platelet cytosolic Ca2+	20	133	0.011924	0.00691001	0.672215	5	14	0.00117815	9606	Homo sapiens	16965798;16705507;16969729;17001927;17088390;16941737;16674521;17104021;17010354;17064251;17075731;16847979;16905600;16954947;16852463;16949348;16872551;16949334;16929442;16949311	P01042;Q14624;Q6YHK3;P10124;P19652;P35625;Q9UNF1;Q06033;O60245;O00194;O00391;P02749;P04196;P09486;P02765;P01137;Q99969;Q8WZ42;P10909;P01133	R-HSA-481044;R-HSA-482772;R-HSA-481010;R-HSA-481009;R-HSA-481007
R-HSA-381426	Regulation of Insulin-like Growth Factor (IGF) transport and uptake by Insulin-like Growth Factor Binding Proteins (IGFBPs)	19	124	0.0111171	0.0069109	0.672215	3	14	0.00117815	9606	Homo sapiens	16856232;16674805;16967720;16885324;17061662;16674521;16900875;17030967;16957884;16793129;16834091;16986913;16963428;17095423;16854437;16949348;16927382;17114288;16949311	P02771;O95633;P07942;Q12841;P01042;P05546;P22692;P19022;P12644;P13611;P51654;P11047;P0C0L4;O00391;P08582;P04070;Q8NBJ4;P02765;Q9UM21	R-HSA-381543;R-HSA-8952289;R-HSA-381518
R-HSA-352230	Amino acid transport across the plasma membrane	8	34	0.00304823	0.00715122	0.672215	9	36	0.00302954	9606	Homo sapiens	16790744;16937943;16829085;16879601;16839425;17066065;16873632	P52569-1;Q07837;Q9UHI5;Q8N370;Q15758;Q01650;P31641;P52569-2	R-HSA-352385;R-HSA-351987;R-HSA-352191;R-HSA-375790;R-HSA-379432;R-HSA-375768;R-HSA-352232;R-HSA-352379;R-HSA-352107
R-HSA-2161517	Abacavir transmembrane transport	3	5	0.00044827	0.00809277	0.695978	2	3	0.000252461	9606	Homo sapiens	17014442;16977868;17014423	Q9UNQ0;O75751;O15245	R-HSA-2161506;R-HSA-2161500
R-HSA-2173782	Binding and Uptake of Ligands by Scavenger Receptors	19	129	0.0115654	0.0101749	0.801153	19	33	0.00277708	9606	Homo sapiens	16722562;16776431;16780929;17001927;16900136;16927858;16797516;16976644;16882720;16927785;16900100;16927853;16735054;17097512;16820947;16820937;16797371;16853399	P02760;P02462;P02790;P01591;P0DOY2;P0DOY3;P00738;P00739;P01705;Q5KU26;P01602;P01876;P08572;P01599;P09486;P0DJI8;P01597;P01772;P04432	R-HSA-2168897;R-HSA-3221843;R-HSA-2230983;R-HSA-2512800;R-HSA-2197770;R-HSA-2197646;R-HSA-2168881;R-HSA-2168883;R-HSA-2168885;R-HSA-2168884;R-HSA-2168887;R-HSA-2168886;R-HSA-2230938;R-HSA-2168889;R-HSA-2168888;R-HSA-2247513;R-HSA-2187261;R-HSA-2203516;R-HSA-2981040
R-HSA-5659898	Intestinal saccharidase deficiencies	2	2	0.000179308	0.0116913	0.801153	5	5	0.000420769	9606	Homo sapiens	16903067;16961106	P09848;P14410	R-HSA-5659926;R-HSA-5659879;R-HSA-5659922;R-HSA-5658001;R-HSA-5659899
R-HSA-166020	Transfer of LPS from LBP carrier to CD14	2	2	0.000179308	0.0116913	0.801153	2	2	0.000168308	9606	Homo sapiens	17000793;16913537	P18428;P08571	R-HSA-166038;R-HSA-169719
R-HSA-1474244	Extracellular matrix organization	36	301	0.0269858	0.0142227	0.801153	150	318	0.0267609	9606	Homo sapiens	16674805;17125794;16776431;17061662;16837938;16698234;16743647;16768406;16999475;16793129;17110237;16962632;16872551;17096285;16897834;17020846;16780929;17043982;17001927;16920939;16862563;16795965;17027581;16849556;17030426;17068170;17037907;17026224;16782187;16657598;16986913;16683105;16904193;16851486;16893846;16999180;17033131;16835672;17072162;16768738	P07942;Q9HB63;P28300;Q16787;Q12805;Q08345;P18564;P51884;O00468;P11047;P35556;P16144;P01137;Q05707;P98160;P09237;P07478;P26012;P02462;Q92626;Q13443;P50281;O15230;P12644;P13611;Q8IVL5;O60911;Q9UBX5;Q06828;P40199;P16035;O14936;P08572;P09486;Q99715;P26006	R-HSA-8944265;R-HSA-2002460;R-HSA-3828025;R-HSA-1592349;R-HSA-1604368;R-HSA-3791155;R-HSA-216076;R-HSA-1604360;R-HSA-2426676;R-HSA-1566981;R-HSA-2467633;R-HSA-1566979;R-HSA-3791149;R-HSA-1458433;R-HSA-2533950;R-HSA-1604359;R-HSA-4084507;R-HSA-4084505;R-HSA-4084501;R-HSA-1592362;R-HSA-2534160;R-HSA-2002466;R-HSA-2537499;R-HSA-2514790;R-HSA-2534240;R-HSA-2467436;R-HSA-1604690;R-HSA-2534248;R-HSA-19…
R-HSA-211958	Miscellaneous substrates	4	12	0.00107585	0.0170409	0.801153	2	5	0.000420769	9606	Homo sapiens	16869960;16862427;16859132;16869942	Q9HBI6;Q96SQ9;Q08477;P78329	R-HSA-211874;R-HSA-211962
R-HSA-913709	O-linked glycosylation of mucins	11	65	0.00582751	0.0183861	0.801153	17	17	0.00143062	9606	Homo sapiens	16859643;16904551;16958382;16693976;16920169;16849274;17087413;17086048;17049649;16972396;17049607	Q685J3;O43286;Q14435;Q9UJ37;Q02505;Q02742;Q86SF2;Q8IXK2;P15941;Q9Y2A9;Q9H3R2	R-HSA-5694487;R-HSA-977071;R-HSA-977228;R-HSA-1964505;R-HSA-913675;R-HSA-1964501;R-HSA-914017;R-HSA-914018;R-HSA-914012;R-HSA-914008;R-HSA-914010;R-HSA-981497;R-HSA-914005;R-HSA-981814;R-HSA-914006;R-HSA-6786012;R-HSA-981809
R-HSA-5083625	Defective GALNT3 causes familial hyperphosphatemic tumoral calcinosis (HFTC)	5	19	0.00170342	0.0200718	0.801153	1	1	8.41538e-05	9606	Homo sapiens	16904551;16958382;16693976;17049649;17049607	Q685J3;Q14435;Q02505;P15941;Q9H3R2	R-HSA-5096537
R-HSA-5083636	Defective GALNT12 causes colorectal cancer 1 (CRCS1)	5	19	0.00170342	0.0200718	0.801153	1	1	8.41538e-05	9606	Homo sapiens	16958382;16693976;17087413;17049649;17049607	Q685J3;Q02505;Q8IXK2;P15941;Q9H3R2	R-HSA-5096532
R-HSA-4341670	Defective NEU1 causes sialidosis	2	3	0.000268962	0.0249533	0.801153	1	1	8.41538e-05	9606	Homo sapiens	16914352;17039585;17029348;17034509;17017495;17032134;17042101;17036841;17026875	P10619;Q99519	R-HSA-4341669
R-HSA-2022090	Assembly of collagen fibrils and other multimeric structures	10	61	0.00546889	0.0287072	0.801153	9	26	0.002188	9606	Homo sapiens	16743647;17020846;16776431;16837938;16780929;16851486;16893846;16999180;17096285;17072162	P02462;Q92626;P28300;P16144;Q16787;P08572;Q99715;Q05707;O60911;P09237	R-HSA-2559639;R-HSA-2213200;R-HSA-2022141;R-HSA-2213205;R-HSA-2213207;R-HSA-2395340;R-HSA-2213192;R-HSA-2002466;R-HSA-2396234
R-HSA-1566948	Elastic fibre formation	8	45	0.00403443	0.0318276	0.801153	14	17	0.00143062	9606	Homo sapiens	16999475;16793129;17043982;16904193;16999180;16795965;16872551;16897834	P26012;Q9UBX5;P28300;P12644;Q12805;P01137;P18564;P35556	R-HSA-2395364;R-HSA-2161282;R-HSA-2395328;R-HSA-2328037;R-HSA-2129353;R-HSA-2129385;R-HSA-2396399;R-HSA-2129357;R-HSA-2129362;R-HSA-2328048;R-HSA-2396029;R-HSA-1592387;R-HSA-2395320;R-HSA-2129375
R-HSA-2168880	Scavenging of heme from plasma	14	99	0.00887574	0.0331773	0.801153	12	12	0.00100985	9606	Homo sapiens	16900136;16927858;16797516;16976644;16882720;16927785;16900100;16927853;16735054;17097512;16820947;16820937;16797371	P02760;P02790;P01591;P0DOY2;P0DOY3;P00738;P00739;P01705;P01602;P01876;P01599;P01597;P01772;P04432	R-HSA-2168897;R-HSA-2168881;R-HSA-2168883;R-HSA-2168885;R-HSA-2230983;R-HSA-2168884;R-HSA-2168887;R-HSA-2168886;R-HSA-2230938;R-HSA-2168889;R-HSA-2168888;R-HSA-2203516
R-HSA-211935	Fatty acids	4	15	0.00134481	0.0345657	0.801153	4	4	0.000336615	9606	Homo sapiens	16869960;16859132;16862385;16869942	Q9HBI6;P20813;Q08477;P78329	R-HSA-76466;R-HSA-211904;R-HSA-211924;R-HSA-211983
R-HSA-174824	Plasma lipoprotein assembly, remodeling, and clearance	11	72	0.00645508	0.0347569	0.801153	19	83	0.00698477	9606	Homo sapiens	16751664;16744717;16919703;17085998;17005077;16863124;16712168;16950609;16794705;16857886	P61916;Q8WY64;P55058-1;Q92824;Q9BY76;P06727;O60494;O75908;P02654;Q96AQ7-1;P55058-2	R-HSA-174690;R-HSA-8854628;R-HSA-8876484;R-HSA-6784676;R-HSA-8933292;R-HSA-264834;R-HSA-174660;R-HSA-174757;R-HSA-6784622;R-HSA-8854408;R-HSA-6784628;R-HSA-264848;R-HSA-8866321;R-HSA-174741;R-HSA-8854462;R-HSA-174587;R-HSA-266299;R-HSA-8876696;R-HSA-8876472
R-HSA-2129379	Molecules associated with elastic fibres	7	38	0.00340685	0.036686	0.801153	8	10	0.000841538	9606	Homo sapiens	16999475;16793129;17043982;16904193;16795965;16872551;16897834	P26012;Q9UBX5;P12644;Q12805;P01137;P18564;P35556	R-HSA-2395364;R-HSA-2161282;R-HSA-2328048;R-HSA-2395328;R-HSA-2396029;R-HSA-2396399;R-HSA-1592387;R-HSA-2395320
R-HSA-427601	Multifunctional anion exchangers	3	9	0.000806885	0.0373405	0.801153	3	6	0.000504923	9606	Homo sapiens	16736773;17061634;16991010	P40879;P50443;Q1EHB4	R-HSA-427666;R-HSA-427555;R-HSA-8876312
R-HSA-2473224	Antagonism of Activin by Follistatin	2	4	0.000358616	0.0420967	0.801153	2	2	0.000168308	9606	Homo sapiens	16856232;16984730	O95633;P19883	R-HSA-2473184;R-HSA-2473186
R-HSA-8985801	Regulation of cortical dendrite branching	2	4	0.000358616	0.0420967	0.801153	2	2	0.000168308	9606	Homo sapiens	16883912;16956386	Q9Y6N7;O43639	R-HSA-8985812;R-HSA-8985799
R-HSA-9640463	Wax biosynthesis	2	4	0.000358616	0.0420967	0.801153	2	5	0.000420769	9606	Homo sapiens	16722252;16749583	Q8WVX9;Q96K12	R-HSA-390438;R-HSA-390425
R-HSA-2161522	Abacavir transport and metabolism	3	10	0.000896539	0.04834	0.801153	2	8	0.000673231	9606	Homo sapiens	17014442;16977868;17014423	Q9UNQ0;O75751;O15245	R-HSA-2161506;R-HSA-2161500

## Sheet: a4 d1vsd0,hiPS vs d0,hiPS vs d1
Pathway identifier	Pathway name	#Entities found	#Entities total	Entities ratio	Entities pValue	Entities FDR	#Reactions found	#Reactions total	Reactions ratio	Species identifier	Species name	Submitted entities found	Mapped entities	Found reaction identifiers
R-HSA-166658	Complement cascade	13	146	0.0130895	7.83784e-12	1.46568e-09	51	71	0.00597492	9606	Homo sapiens	17038462;17041111;16995629;16778829;17041030;16675398;17007118;17035749;16717437;16675481;17028176;17007048;16760691;17031045;16687779;16747678;16665193;16681595;16676738	Q96IY4;P08603;P15169;P0C0L5;P0C0L4;P00736;P02748;O00187-1;Q9BXR6;P09871;P07358;P07357;P04003	R-HSA-8852481;R-HSA-166795;R-HSA-166792;R-HSA-981637;R-HSA-976768;R-HSA-2855077;R-HSA-173709;R-HSA-981535;R-HSA-981658;R-HSA-173723;R-HSA-173720;R-HSA-8852509;R-HSA-981648;R-HSA-173725;R-HSA-166817;R-HSA-976810;R-HSA-2855054;R-HSA-2530445;R-HSA-2855047;R-HSA-8852266;R-HSA-981665;R-HSA-8951486;R-HSA-173626;R-HSA-173631;R-HSA-981680;R-HSA-977359;R-HSA-977615;R-HSA-166721;R-HSA-166726;R-HSA-173636;R…
R-HSA-977606	Regulation of Complement cascade	12	135	0.0121033	5.48644e-11	5.10239e-09	32	42	0.00353446	9606	Homo sapiens	17038462;17041111;16995629;16778829;17041030;16675398;17007118;17035749;16717437;16675481;17028176;17007048;16760691;17031045;16687779;16747678;16665193;16676738	P0C0L5;P0C0L4;Q96IY4;P08603;P00736;P02748;Q9BXR6;P09871;P07358;P07357;P04003;P15169	R-HSA-977359;R-HSA-977615;R-HSA-8852481;R-HSA-977605;R-HSA-981637;R-HSA-977602;R-HSA-976768;R-HSA-8852809;R-HSA-977375;R-HSA-981535;R-HSA-977629;R-HSA-977626;R-HSA-981658;R-HSA-977371;R-HSA-1006169;R-HSA-2530429;R-HSA-977363;R-HSA-977619;R-HSA-981648;R-HSA-8852580;R-HSA-976810;R-HSA-976743;R-HSA-8851436;R-HSA-2530445;R-HSA-2855047;R-HSA-8852266;R-HSA-981728;R-HSA-981665;R-HSA-9021306;R-HSA-895148…
R-HSA-166665	Terminal pathway of complement	3	8	0.000717231	1.94825e-05	0.00120792	4	5	0.000420769	9606	Homo sapiens	16995629;16687779;16665193	P02748;P07358;P07357	R-HSA-173723;R-HSA-173720;R-HSA-173725;R-HSA-173709
R-HSA-140837	Intrinsic Pathway of Fibrin Clot Formation	3	22	0.00197239	0.000380493	0.0175027	8	20	0.00168308	9606	Homo sapiens	16973085;16696535;17107373	P03951;P01008;P00740	R-HSA-158419;R-HSA-158145;R-HSA-158278;R-HSA-158164;R-HSA-5607023;R-HSA-158137;R-HSA-158300;R-HSA-158333
R-HSA-9027307	Biosynthesis of maresin-like SPMs	2	6	0.000537924	0.000681996	0.0195274	3	3	0.000252461	9606	Homo sapiens	16711001;16716751	P05181;P10632	R-HSA-9027321;R-HSA-9027043;R-HSA-9027302
R-HSA-166663	Initial triggering of complement	5	111	0.00995159	0.00069047	0.0195274	12	21	0.00176723	9606	Homo sapiens	17007118;17035749;17038462;17028176;17007048;16760691;17041111;17031045;16747678;17041030;16681595	P0C0L5;P0C0L4;P00736;O00187-1;P09871	R-HSA-166753;R-HSA-166721;R-HSA-166726;R-HSA-2855054;R-HSA-173626;R-HSA-166795;R-HSA-166792;R-HSA-8852509;R-HSA-173631;R-HSA-2855077;R-HSA-2855125;R-HSA-981713
R-HSA-1989781	PPARA activates gene expression	5	118	0.0105792	0.000906357	0.0195274	5	41	0.00345031	9606	Homo sapiens	16873800;16686745;16691627;16716478;16982047	Q15327;Q02928;Q06520;P33121;P54868	R-HSA-1989775;R-HSA-1989755;R-HSA-1989778;R-HSA-1989779;R-HSA-1989760
R-HSA-174577	Activation of C3 and C5	2	7	0.000627578	0.000924518	0.0195274	3	3	0.000252461	9606	Homo sapiens	17007118;17035749;17038462;17028176;17007048;17041111;17031045;17041030	P0C0L5;P0C0L4	R-HSA-173680;R-HSA-166817;R-HSA-173636
R-HSA-400206	Regulation of lipid metabolism by Peroxisome proliferator-activated receptor alpha (PPARalpha)	5	120	0.0107585	0.000976369	0.0195274	5	44	0.00370277	9606	Homo sapiens	16873800;16686745;16691627;16716478;16982047	Q15327;Q02928;Q06520;P33121;P54868	R-HSA-1989775;R-HSA-1989755;R-HSA-1989778;R-HSA-1989779;R-HSA-1989760
R-HSA-9018682	Biosynthesis of maresins	2	8	0.000717231	0.00120265	0.0216477	3	5	0.000420769	9606	Homo sapiens	16711001;16716751	P05181;P10632	R-HSA-9027321;R-HSA-9027043;R-HSA-9027302
R-HSA-2142816	Synthesis of (16-20)-hydroxyeicosatetraenoic acids (HETE)	2	9	0.000806885	0.00151596	0.0257712	2	3	0.000252461	9606	Homo sapiens	16686745;16716751	Q02928;P10632	R-HSA-2161940;R-HSA-2161814
R-HSA-140877	Formation of Fibrin Clot (Clotting Cascade)	3	39	0.0034965	0.00196449	0.0294673	16	57	0.00479677	9606	Homo sapiens	16973085;16696535;17107373	P03951;P01008;P00740	R-HSA-158145;R-HSA-158278;R-HSA-140806;R-HSA-140870;R-HSA-140872;R-HSA-140840;R-HSA-158419;R-HSA-140823;R-HSA-140599;R-HSA-140791;R-HSA-158164;R-HSA-5607023;R-HSA-140696;R-HSA-158137;R-HSA-158300;R-HSA-158333
R-HSA-211999	CYP2E1 reactions	2	11	0.000986193	0.00224632	0.0302127	6	6	0.000504923	9606	Homo sapiens	16711001;16716751	P05181;P10632	R-HSA-76416;R-HSA-76354;R-HSA-76434;R-HSA-76475;R-HSA-76397;R-HSA-143468
R-HSA-168249	Innate Immune System	16	1183	0.106061	0.00234223	0.0302127	56	651	0.0547841	9606	Homo sapiens	17038462;17041111;17012582;16995629;16778829;17041030;16675398;17007118;17035749;16717437;16675481;17028176;16867344;17007048;16760691;17031045;16687779;16747678;16665193;16681595;16676738;16876116	Q96IY4;P08603;P04217;P15169;P0C0L5;P0C0L4;P00736;P02748;O00187-1;Q9BXR6;P09871;P05089;P07358;P07357;P04003;P02750	R-HSA-8852481;R-HSA-166795;R-HSA-166792;R-HSA-981637;R-HSA-976768;R-HSA-2855077;R-HSA-173709;R-HSA-981535;R-HSA-981658;R-HSA-173723;R-HSA-173720;R-HSA-8852509;R-HSA-981648;R-HSA-173725;R-HSA-166817;R-HSA-976810;R-HSA-2855054;R-HSA-2530445;R-HSA-2855047;R-HSA-8852266;R-HSA-981665;R-HSA-8951486;R-HSA-173626;R-HSA-173631;R-HSA-981680;R-HSA-977359;R-HSA-977615;R-HSA-166721;R-HSA-166726;R-HSA-173636;R…
R-HSA-194068	Bile acid and bile salt metabolism	3	43	0.00385512	0.00258649	0.0302127	12	74	0.00622738	9606	Homo sapiens	16702026;16876164;16749077	Q9Y2P5;Q9Y6L6;P17516	R-HSA-194083;R-HSA-192160;R-HSA-193841;R-HSA-159425;R-HSA-193766;R-HSA-192036;R-HSA-193781;R-HSA-193800;R-HSA-192137;R-HSA-193758;R-HSA-193407;R-HSA-193711
R-HSA-211859	Biological oxidations	6	222	0.0199032	0.00274661	0.0302127	29	176	0.0148111	9606	Homo sapiens	17121450;16873800;16711001;16686745;16976546;16982444;16716751	P05181;Q02928;Q6NUN0;Q6UWM9;Q06520;P10632	R-HSA-76416;R-HSA-76354;R-HSA-211910;R-HSA-176585;R-HSA-159567;R-HSA-176588;R-HSA-174931;R-HSA-76434;R-HSA-211991;R-HSA-211988;R-HSA-211924;R-HSA-176474;R-HSA-211929;R-HSA-176664;R-HSA-176604;R-HSA-211873;R-HSA-76453;R-HSA-215526;R-HSA-212005;R-HSA-212004;R-HSA-76456;R-HSA-211881;R-HSA-76397;R-HSA-143468;R-HSA-76466;R-HSA-176631;R-HSA-211962;R-HSA-76475;R-HSA-211966
R-HSA-193775	Synthesis of bile acids and bile salts via 24-hydroxycholesterol	2	14	0.00125516	0.00359482	0.039543	4	20	0.00168308	9606	Homo sapiens	16702026;16876164	Q9Y2P5;P17516	R-HSA-193766;R-HSA-193781;R-HSA-193758;R-HSA-193711
R-HSA-159418	Recycling of bile acids and salts	2	16	0.00143446	0.00465752	0.0454219	2	12	0.00100985	9606	Homo sapiens	16876164;16749077	Q9Y2P5;Q9Y6L6	R-HSA-194083;R-HSA-159425
R-HSA-9018677	Biosynthesis of DHA-derived SPMs	2	17	0.00152412	0.00523673	0.0454219	3	33	0.00277708	9606	Homo sapiens	16711001;16716751	P05181;P10632	R-HSA-9027321;R-HSA-9027043;R-HSA-9027302
R-HSA-2142753	Arachidonic acid metabolism	3	59	0.00528958	0.00622212	0.0454219	7	56	0.00471261	9606	Homo sapiens	16686745;17059895;16716751	P27169;Q02928;P10632	R-HSA-2161792;R-HSA-8932633;R-HSA-2161745;R-HSA-211873;R-HSA-2161940;R-HSA-2161814;R-HSA-2161899
R-HSA-9018678	Biosynthesis of specialized proresolving mediators (SPMs)	2	19	0.00170342	0.00648885	0.0454219	3	69	0.00580661	9606	Homo sapiens	16711001;16716751	P05181;P10632	R-HSA-9027321;R-HSA-9027043;R-HSA-9027302
R-HSA-556833	Metabolism of lipids	11	747	0.0669715	0.00665228	0.046566	31	813	0.0684171	9606	Homo sapiens	16702026;16873800;16711001;16876164;16749077;16686745;16691627;17059895;16716751;16716478;16982047	Q15327;P27169;Q9Y2P5;P05181;Q02928;Q9Y6L6;Q06520;P10632;P33121;P17516;P54868	R-HSA-159425;R-HSA-201035;R-HSA-193800;R-HSA-2161899;R-HSA-192137;R-HSA-1989778;R-HSA-2046098;R-HSA-1989779;R-HSA-8932633;R-HSA-1989775;R-HSA-2046085;R-HSA-193758;R-HSA-1989760;R-HSA-2161792;R-HSA-194083;R-HSA-192160;R-HSA-211873;R-HSA-193766;R-HSA-1989755;R-HSA-192036;R-HSA-9027043;R-HSA-193711;R-HSA-9027302;R-HSA-9027321;R-HSA-2161745;R-HSA-193841;R-HSA-2161940;R-HSA-2161814;R-HSA-193781;R-HSA-…
R-HSA-381426	Regulation of Insulin-like Growth Factor (IGF) transport and uptake by Insulin-like Growth Factor Binding Proteins (IGFBPs)	4	124	0.0111171	0.00782484	0.0486082	2	14	0.00117815	9606	Homo sapiens	17007118;17035749;17038462;17028176;17007048;16696535;17041111;17031045;17041030;16702285;16743721	P19823;P0C0L4;P03956;P01008	R-HSA-8952289;R-HSA-381435
R-HSA-211897	Cytochrome P450 - arranged by substrate type	3	65	0.00582751	0.00810137	0.0486082	21	61	0.00513338	9606	Homo sapiens	16711001;16686745;16716751	P05181;Q02928;P10632	R-HSA-76416;R-HSA-211873;R-HSA-76354;R-HSA-76453;R-HSA-211910;R-HSA-215526;R-HSA-212005;R-HSA-212004;R-HSA-76456;R-HSA-211881;R-HSA-76397;R-HSA-143468;R-HSA-76434;R-HSA-76466;R-HSA-211991;R-HSA-211988;R-HSA-211924;R-HSA-211962;R-HSA-76475;R-HSA-211929;R-HSA-211966
R-HSA-2453902	The canonical retinoid cycle in rods (twilight vision)	2	23	0.00206204	0.00935668	0.0561401	1	19	0.00159892	9606	Homo sapiens	16752682;16766341	O75452;O14756	R-HSA-2454081
R-HSA-211981	Xenobiotics	2	24	0.00215169	0.0101471	0.0608826	16	22	0.00185138	9606	Homo sapiens	16711001;16716751	P05181;P10632	R-HSA-76416;R-HSA-76354;R-HSA-76453;R-HSA-211910;R-HSA-212005;R-HSA-212004;R-HSA-76456;R-HSA-211881;R-HSA-76397;R-HSA-143468;R-HSA-76434;R-HSA-211991;R-HSA-211988;R-HSA-76475;R-HSA-211929;R-HSA-211966
R-HSA-193368	Synthesis of bile acids and bile salts via 7alpha-hydroxycholesterol	2	24	0.00215169	0.0101471	0.0608826	4	31	0.00260877	9606	Homo sapiens	16702026;16876164	Q9Y2P5;P17516	R-HSA-192160;R-HSA-192036;R-HSA-192137;R-HSA-193407
R-HSA-9615017	FOXO-mediated transcription of oxidative stress, metabolic and neuronal genes	2	30	0.00268962	0.0154775	0.0773873	2	34	0.00286123	9606	Homo sapiens	16848219;16834525	Q8N139;P35575	R-HSA-9625092;R-HSA-9623192
R-HSA-192105	Synthesis of bile acids and bile salts	2	34	0.00304823	0.0195639	0.0978197	10	63	0.00530169	9606	Homo sapiens	16702026;16876164	Q9Y2P5;P17516	R-HSA-192160;R-HSA-193841;R-HSA-193766;R-HSA-192036;R-HSA-193781;R-HSA-193800;R-HSA-192137;R-HSA-193758;R-HSA-193407;R-HSA-193711
R-HSA-2187338	Visual phototransduction	3	100	0.00896539	0.025277	0.109038	2	80	0.00673231	9606	Homo sapiens	16702026;16752682;16766341	O75452;P17516;O14756	R-HSA-2454081;R-HSA-2855252
R-HSA-8978868	Fatty acid metabolism	4	179	0.0160481	0.0263387	0.109038	10	189	0.0159051	9606	Homo sapiens	16686745;17059895;16716751;16982047	P27169;Q02928;P10632;P33121	R-HSA-2161792;R-HSA-8932633;R-HSA-2161745;R-HSA-211873;R-HSA-2161940;R-HSA-2161814;R-HSA-201035;R-HSA-2046085;R-HSA-2161899;R-HSA-2046098
R-HSA-166786	Creation of C4 and C2 activators	3	103	0.00923436	0.0272594	0.109038	8	8	0.000673231	9606	Homo sapiens	16760691;16747678;16681595	P00736;O00187-1;P09871	R-HSA-166721;R-HSA-166726;R-HSA-2855054;R-HSA-173626;R-HSA-8852509;R-HSA-173631;R-HSA-2855077;R-HSA-2855125
R-HSA-211945	Phase I - Functionalization of compounds	3	105	0.00941366	0.0286261	0.110624	21	97	0.00816292	9606	Homo sapiens	16711001;16686745;16716751	P05181;Q02928;P10632	R-HSA-76416;R-HSA-211873;R-HSA-76354;R-HSA-76453;R-HSA-211910;R-HSA-215526;R-HSA-212005;R-HSA-212004;R-HSA-76456;R-HSA-211881;R-HSA-76397;R-HSA-143468;R-HSA-76434;R-HSA-76466;R-HSA-211991;R-HSA-211988;R-HSA-211924;R-HSA-211962;R-HSA-76475;R-HSA-211929;R-HSA-211966
R-HSA-8957275	Post-translational protein phosphorylation	3	107	0.00959297	0.0300286	0.110624	1	1	8.41538e-05	9606	Homo sapiens	17007118;17035749;17038462;17028176;17007048;16696535;17041111;17031045;17041030;16702285	P19823;P0C0L4;P01008	R-HSA-8952289
R-HSA-156580	Phase II - Conjugation of compounds	3	110	0.00986193	0.0321997	0.110624	8	68	0.00572246	9606	Homo sapiens	17121450;16873800;16976546;16982444	Q6NUN0;Q6UWM9;Q06520	R-HSA-174931;R-HSA-176631;R-HSA-176474;R-HSA-176664;R-HSA-176585;R-HSA-159567;R-HSA-176604;R-HSA-176588
R-HSA-1430728	Metabolism	20	2134	0.191321	0.0363344	0.110624	69	1981	0.166709	9606	Homo sapiens	16702026;17121450;16828032;16834525;16876164;16749077;17012582;16889268;16976546;16716751;16716478;16893287;16873800;16711001;16999041;16686745;16691627;17059895;16982444;17077680;16982047	Q15327;P27169;Q9Y2P5;Q16878;Q06278;Q6UWM9;Q9Y6L6;Q06520;P33121;P35575;P10632;P17516;P54868;P21549;P17735;P05181;Q02928;Q6NUN0;P05089;P49638	R-HSA-76416;R-HSA-193800;R-HSA-192137;R-HSA-1989778;R-HSA-2046098;R-HSA-1989779;R-HSA-71825;R-HSA-8932633;R-HSA-1989775;R-HSA-76434;R-HSA-211991;R-HSA-211988;R-HSA-2046085;R-HSA-176664;R-HSA-1989760;R-HSA-2161792;R-HSA-194083;R-HSA-192160;R-HSA-211873;R-HSA-76453;R-HSA-192036;R-HSA-212005;R-HSA-212004;R-HSA-70569;R-HSA-76456;R-HSA-211881;R-HSA-193711;R-HSA-1614645;R-HSA-389684;R-HSA-193841;R-HSA-…
R-HSA-6806667	Metabolism of fat-soluble vitamins	2	48	0.00430339	0.0368746	0.110624	3	32	0.00269292	9606	Homo sapiens	16702026;17077680	P17516;P49638	R-HSA-8874705;R-HSA-8874718;R-HSA-2855252

## Sheet: Summary pathways
a1 d0 vs d1	a3 hiPS-HEP vs d0	a7 hiPS-HEP vs d1	a2 d1 vs d0, hiPS-HEP vs d0	a6 d1 vs d0, hiPS-HEP vs d1	a5 hiPS-HEP vs d0, hiPS-HEP vs d1	a4 d1 vs d0, hiPS-HEP vs d0, hiPS-HEP vs d1
Bile acid and bile salt metabolism	Activation of C3 and C5	Acyl chain remodelling of PI	Phase I - Functionalization of compounds	Respiratory electron transport	Laminin interactions	Complement cascade
Synthesis of bile acids and bile salts via 7alpha-hydroxycholesterol	Common Pathway of Fibrin Clot Formation	Attenuation phase	Biological oxidations	Respiratory electron transport, ATP synthesis by chemiosmotic coupling, and heat production by uncoupling proteins.	Non-integrin membrane-ECM interactions	Regulation of Complement cascade
Synthesis of bile acids and bile salts	p38MAPK events	HSF1-dependent transactivation	Metabolism	The citric acid (TCA) cycle and respiratory electron transport	Post-translational protein phosphorylation	Terminal pathway of complement
Fatty acid metabolism	Alternative complement activation		Fatty acid metabolism	Complex I biogenesis	Insulin-like Growth Factor-2 mRNA Binding Proteins (IGF2BPs/IMPs/VICKZs) bind RNA	Intrinsic Pathway of Fibrin Clot Formation
Peroxisomal protein import	Galactose catabolism		Metabolism of amino acids and derivatives	Defective SLC1A1 is implicated in schizophrenia 18 (SCZD18) and dicarboxylic aminoaciduria (DCBXA)	Metallothioneins bind metals	Biosynthesis of maresin-like SPMs
Recycling of bile acids and salts	Formation of Fibrin Clot (Clotting Cascade)		Conjugation of salicylate with glycine	Dissolution of Fibrin Clot	ECM proteoglycans	Initial triggering of complement
Metabolism of steroids	Glycogen synthesis		Synthesis of epoxy (EET) and dihydroxyeicosatrienoic acids (DHET)	PDE3B signalling	Platelet degranulation	PPARA activates gene expression
Metabolism of serotonin	VEGFR2 mediated cell proliferation		Amino Acid conjugation	PKB-mediated events	Response to metal ions	Activation of C3 and C5
Beta-oxidation of pristanoyl-CoA			Conjugation of carboxylic acids	Defective GCLC causes Hemolytic anemia due to gamma-glutamylcysteine synthetase deficiency (HAGGSD)	Response to elevated platelet cytosolic Ca2+	Regulation of lipid metabolism by Peroxisome proliferator-activated receptor alpha (PPARalpha)
Mitochondrial Fatty Acid Beta-Oxidation			Glyoxylate metabolism and glycine degradation	Biogenic amines are oxidatively deaminated to aldehydes by MAOA and MAOB	Regulation of Insulin-like Growth Factor (IGF) transport and uptake by Insulin-like Growth Factor Binding Proteins (IGFBPs)	Biosynthesis of maresins
Metabolism of lipids			Biotin transport and metabolism		Amino acid transport across the plasma membrane	Synthesis of (16-20)-hydroxyeicosatetraenoic acids (HETE)
Serotonin clearance from the synaptic cleft			Metabolism of water-soluble vitamins and cofactors		Abacavir transmembrane transport	Formation of Fibrin Clot (Clotting Cascade)
alpha-linolenic acid (ALA) metabolism			Arachidonic acid metabolism		Binding and Uptake of Ligands by Scavenger Receptors	CYP2E1 reactions
alpha-linolenic (omega3) and linoleic (omega6) acid metabolism			Laminin interactions		Intestinal saccharidase deficiencies	Innate Immune System
Peroxisomal lipid metabolism			Synthesis of (16-20)-hydroxyeicosatetraenoic acids (HETE)		Transfer of LPS from LBP carrier to CD14	Bile acid and bile salt metabolism
Amine Oxidase reactions			Peroxisomal protein import		Extracellular matrix organization	Biological oxidations
Phase I - Functionalization of compounds			Cytochrome P450 - arranged by substrate type		Miscellaneous substrates	Synthesis of bile acids and bile salts via 24-hydroxycholesterol
Chylomicron clearance			Urea cycle		O-linked glycosylation of mucins	Recycling of bile acids and salts
Beta oxidation of octanoyl-CoA to hexanoyl-CoA			Diseases of metabolism		Defective GALNT3 causes familial hyperphosphatemic tumoral calcinosis (HFTC)	Biosynthesis of DHA-derived SPMs
mitochondrial fatty acid beta-oxidation of unsaturated fatty acids			Proline catabolism		Defective GALNT12 causes colorectal cancer 1 (CRCS1)	Arachidonic acid metabolism
Beta oxidation of decanoyl-CoA to octanoyl-CoA-CoA			Pyrimidine catabolism		Defective NEU1 causes sialidosis	Biosynthesis of specialized proresolving mediators (SPMs)
PPARA activates gene expression			Ethanol oxidation		Assembly of collagen fibrils and other multimeric structures	Metabolism of lipids
Regulation of lipid metabolism by Peroxisome proliferator-activated receptor alpha (PPARalpha)			Non-integrin membrane-ECM interactions		Elastic fibre formation	Regulation of Insulin-like Growth Factor (IGF) transport and uptake by Insulin-like Growth Factor Binding Proteins (IGFBPs)
TYSND1 cleaves peroxisomal proteins			Syndecan interactions		Scavenging of heme from plasma	Cytochrome P450 - arranged by substrate type
Retinoid metabolism and transport			Tryptophan catabolism		Fatty acids	The canonical retinoid cycle in rods (twilight vision)
Biosynthesis of maresins			Metabolism of vitamins and cofactors		Plasma lipoprotein assembly, remodeling, and clearance	Xenobiotics
Metabolism of fat-soluble vitamins			Peroxisomal lipid metabolism		Molecules associated with elastic fibres	Synthesis of bile acids and bile salts via 7alpha-hydroxycholesterol
Protein localization			TNF receptor superfamily (TNFSF) members mediating non-canonical NF-kB pathway		Multifunctional anion exchangers	FOXO-mediated transcription of oxidative stress, metabolic and neuronal genes
Neurotransmitter clearance			Conjugation of benzoate with glycine		Antagonism of Activin by Follistatin	Synthesis of bile acids and bile salts
mitochondrial fatty acid beta-oxidation of saturated fatty acids			Choline catabolism		Regulation of cortical dendrite branching	Visual phototransduction
Metabolism			Metabolism of folate and pterines		Wax biosynthesis	Fatty acid metabolism
Ethanol oxidation			Defective HLCS causes multiple carboxylase deficiency		Abacavir transport and metabolism	Creation of C4 and C2 activators
Plasma lipoprotein remodeling			Metabolic disorders of biological oxidation enzymes			Phase I - Functionalization of compounds
Import of palmitoyl-CoA into the mitochondrial matrix			ChREBP activates metabolic gene expression			Post-translational protein phosphorylation
Synthesis of bile acids and bile salts via 24-hydroxycholesterol			Terminal pathway of complement			Phase II - Conjugation of compounds
Synthesis of bile acids and bile salts via 27-hydroxycholesterol			Defects in biotin (Btn) metabolism			Metabolism
Visual phototransduction			Histidine catabolism			Metabolism of fat-soluble vitamins
Biosynthesis of DHA-derived SPMs			Metabolism of ingested SeMet, Sec, MeSec into H2Se
Plasma lipoprotein assembly, remodeling, and clearance			Defects in vitamin and cofactor metabolism
Signaling by Retinoic Acid			RA biosynthesis pathway
Plasma lipoprotein assembly			SLC-mediated transmembrane transport
Assembly of active LPL and LIPC lipase complexes			Synthesis of 5-eicosatetraenoic acids
Scavenging by Class A Receptors			Platelet degranulation
Branched-chain amino acid catabolism			Xenobiotics
Biosynthesis of specialized proresolving mediators (SPMs)			Organic anion transporters
			Disorders of transmembrane transporters
			Signaling by Retinoic Acid
			Bile acid and bile salt metabolism
			Response to elevated platelet cytosolic Ca2+
			Type I hemidesmosome assembly
			Beta-oxidation of very long chain fatty acids
			Endogenous sterols
			Protein localization
